# Supplementary material for: Effects of Taekwondo intervention on balance ability: A meta-analysis and systematic review
Source: PLoS One. 2025 Feb 13;20(2):e0317844. doi: 10.1371/journal.pone.0317844 (PMC11825010; doi:10.1371/journal.pone.0317844)
Supplement: S1 Data — (XLS) [file pone.0317844.s001.xls]

## Sheet: English
No.	Title	Publication Title	DOI/URL
1	Comparison of Isokinetic Muscle Function and Anaerobic Exercise Capacity in the Knee According to Kukki Taekwondo Training Type	PHYSICAL ACTIVITY REVIEW	10.16926/par.2021.09.20
2	Taekwondo training improves the neuromotor excitability and reaction of large and small muscles	Physical therapy in sport : official journal of the Association of Chartered Physiotherapists in Sports Medicine	10.1016/j.ptsp.2011.07.003
3	Effects of Taekkyon-based exercise program on balance, lower extremity strength, and gait parameters in community-dwelling older women: Randomized controlled trial	Medicine	10.1097/MD.0000000000037463
4	Comparison of Proprioceptive Training and Muscular Strength Training to Improve Balance Ability of Taekwondo Poomsae Athletes: A Randomized Controlled Trials.	Journal of sports science & medicine	https://pubmed.ncbi.nlm.nih.gov/30116118/
5	Taekwondo Poomsae practise in slow motion and the balance of healthy older adults: A Pre-Experimental Study.	Physiotherapy research international : the journal for researchers and clinicians in physical therapy	10.1002/pri.2027
6	Comparison of balance ability and physical fitness according to the growth period in taekwondo players.	Journal of exercise rehabilitation	10.12965/jer.2142502.251
7	Sensory integration and standing balance in adolescent taekwondo practitioners.	Pediatric exercise science	10.1123/pes.24.1.142
8	Taekwondo training speeds up the development of balance and sensory functions in young adolescents.	Journal of science and medicine in sport	10.1016/j.jsams.2011.06.001
9	The effect of 8-week combined balance and plyometric on the dynamic balance and agility of female adolescent taekwondo athletes.	Medicine	10.1097/MD.0000000000037359
10	Taekwondo training improves sensory organization and balance control in children with developmental coordination disorder: a randomized controlled trial.	Research in developmental disabilities	10.1016/j.ridd.2011.08.023
11	Effects of Taekwondo intervention on balance in children with autism spectrum disorder.	Journal of exercise rehabilitation	10.12965/jer.1632634.317
12	Taekwondo training improves balance in volunteers over 40.	Frontiers in aging neuroscience	10.3389/fnagi.2013.00010
13	Effect of foot orthoses on dynamic balance in taekwondo athletes with flexible flatfoot: A randomized controlled trial.	Foot (Edinburgh, Scotland)	10.1016/j.foot.2023.102042
14	Energy Balance during Taekwondo Practice in Elite Male Taekwondo Players.	Journal of lifestyle medicine	https://pubmed.ncbi.nlm.nih.gov/26064838/
15	Water temperature, voluntary drinking and fluid balance in dehydrated taekwondo athletes.	Journal of sports science & medicine	https://pubmed.ncbi.nlm.nih.gov/24149564/
16	Effects of Swedish Massage at Different Times of the Day on Dynamic and Static Balance in Taekwondo Athletes.	Healthcare (Basel, Switzerland)	10.3390/healthcare12020165
17	Differential effect of Taekwondo training on knee muscle strength and reactive and static balance control in children with developmental coordination disorder: a randomized controlled trial.	Research in developmental disabilities	10.1016/j.ridd.2013.01.025
18	The effects of instrument-assisted soft tissue mobilization rehabilitation exercise on range of motion, isokinetic strength, and balance in chronic ankle instability taekwondo players.	Journal of exercise rehabilitation	10.12965/jer.2040752.376
19	Low-level Taekwondo practitioners have better somatosensory organisation in standing balance than sedentary people.	European journal of applied physiology	10.1007/s00421-010-1798-7
20	FLUID BALANCE DURING TAEKWONDO TRAINING	REVISTA BRASILEIRA DE MEDICINA DO ESPORTE	10.1590/1517-869220212701113775
21	Energy balance in taekwondo athletes during pre-competition	ARCHIVES OF BUDO	https://www.researchgate.net/publication/281702564_Energy_balance_in_taekwondo_athletes_during_pre-competition
22	Sensory Integration and Standing Balance in Adolescent Taekwondo Practitioners	PEDIATRIC EXERCISE SCIENCE	10.1123/pes.24.1.142
23	Water temperature, voluntary drinking and fluid balance in dehydrated Taekwondo athletes	JOURNAL OF SPORTS SCIENCE AND MEDICINE	https://pubmed.ncbi.nlm.nih.gov/24149564/
24	Effects of Taekwondo intervention on balance in children with autism spectrum disorder	JOURNAL OF SPORT & EXERCISE PSYCHOLOGY	10.12965/jer.1632634.317
25	Effects Of Bilateral And Unilateral Kettlebell Training On Balance Ability In Taekwondo Poomsae Athletes	MEDICINE AND SCIENCE IN SPORTS AND EXERCISE	10.1249/01.mss.0000759752.71232.26
26	Low-level Taekwondo practitioners have better somatosensory organisation in standing balance than sedentary people	EUROPEAN JOURNAL OF APPLIED PHYSIOLOGY	10.1007/s00421-010-1798-7
27	Taekwondo training speeds up the development of balance and sensory functions in young adolescents	JOURNAL OF SCIENCE AND MEDICINE IN SPORT	10.1016/j.jsams.2011.06.001
28	Isokinetic evaluation of the muscular strength and balance of knee extensor and flexor apparatus of taekwondo athletes	GACETA MEDICA DE MEXICO	https://pubmed.ncbi.nlm.nih.gov/25643875/
29	Effects of Swedish Massage at Different Times of the Day on Dynamic and Static Balance in Taekwondo Athletes	HEALTHCARE	10.3390/healthcare12020165
30	Comparison of Proprioceptive Training and Muscular Strength Training to Improve Balance Ability of Taekwondo Poomsae Athletes: A Randomized Controlled Trials	JOURNAL OF SPORTS SCIENCE AND MEDICINE	https://pubmed.ncbi.nlm.nih.gov/30116118/
“Literature retrieved from English databases.”

## Sheet: Korean
No.	Title	Publication Title	DOI/URL
1	불안정한 지지면 에서의 코어 안정화 트레이닝이 고등학교 태권도 겨루기 선수들의 균형 능력과 등속성 근 기능에 미치는 영향	thesis	https://www.riss.kr/link?id=T16854676
2	8주간 신경근 준비운동이 청소년 태권도시범단의 근 기능, 고유수용성 감각 및 균형에 미치는 영향	thesis	https://www.riss.kr/link?id=T16854657
3	태권도 품새 선수들의 8주간 슬링운동이 신체균형 및 안정성에 미치는 영향	thesis	https://www.riss.kr/link?id=T16831179
4	지지면 종류에 따른 탄성저항 협응이동훈련이 10대 태권도선수의 균형 및 하지의 근활성도에 미치는 영향	thesis	http://www.riss.kr/link?id=T16148791
5	기능성 감각 트레이닝이 태권도 선수의 체력과 근 기능 및 균형능력에 미치는 영향	thesis	http://www.riss.kr/link?id=T16090045
6	내측 종아치의 변형을 가진 고교 남자 태권도 선수의 근활성도, 근피로도 및 균형 평가	thesis	http://www.riss.kr/link?id=T15790027
7	발목근력운동이 여자 청소년태권도선수의 발목가동범위, 등속성 근기능 및 균형에 미치는 영향	thesis	http://www.riss.kr/link?id=T15530909
8	테이핑 요법이 태권도 시범단 선수의 정적균형, 동적균형 및 기능적 움직임에 미치는 영향	thesis	http://www.riss.kr/link?id=T15506263
9	8주간 고유수용성감각 운동프로그램이 태권도 품새 선수들의 등속성 근기능 및 균형 능력에 미치는 영향	thesis	http://www.riss.kr/link?id=T15362031
10	만성 기능적 발목 불안정성을 가진 국가대표 태권도 시범단 단원들의 발목 관절 근력, 고유수용성감각 및 균형능력에 관한 연구	thesis	http://www.riss.kr/link?id=T14142687
11	태권도 수련이 초등학생의 체력과 동적 균형능력에 미치는 영향	thesis	http://www.riss.kr/link?id=T13548625
12	태권도 수련이 비만 초등학생의 신체구성, 체력 및 균형능력에 미치는 영향	thesis	http://www.riss.kr/link?id=T13548624
13	태권도 수련과 하지강화 훈련이 여대생들의 각근력과 균형능력에 미치는 영향	아시아 운동학 학술지	10.15758/jkak.2017.19.4.11
14	장기간의 태권도 품새수련이 정적균형, 동적균형 및 보행균형에 미치는 영향	아시아 운동학 학술지	https://www.kci.go.kr/kciportal/ci/sereArticleSearch/ciSereArtiView.kci?sereArticleSearchBean.artiId=ART001658435
15	테라센스를 이용한 워터 백 트레이닝이 태권도선수들의 체간 등속성 근 기능, 근활성도 및 균형 능력에 미치는 영향	무예연구	10.51223/kosoma.2023.11.17.4.245-265
16	무도 종목별 좌⋅우 불균형 및 기능적 동작 분석: 공군사관학교 유도, 태권도, 검도 수련생 대상	대한무도학회지	https://www.kci.go.kr/kciportal/ci/sereArticleSearch/ciSereArtiView.kci?sereArticleSearchBean.artiId=ART002984335
17	하지 비대칭과 불균형이 연령대별 태권도선수의 햄스트링 손상에 미치는 영향: 1년 추적연구	세계태권도문화학회	https://www.kci.go.kr/kciportal/ci/sereArticleSearch/ciSereArtiView.kci?sereArticleSearchBean.artiId=ART002958542
18	태권도 선수의 반월상연골 부분 절제술 후 조기체중지지가 슬관절의 근기능과 균형감각에 미치는 영향	국기원태권도연구	https://www.kci.go.kr/kciportal/ci/sereArticleSearch/ciSereArtiView.kci?sereArticleSearchBean.artiId=ART002054663
19	태권도시범단원의 훈련 전 고중량 저항운동 실시가 등속성근기능 및 동적 균형 능력에 미치는 영향	한국융합과학회지	https://www.kci.go.kr/kciportal/ci/sereArticleSearch/ciSereArtiView.kci?sereArticleSearchBean.artiId=ART002791276
20	10주간의 신체 안정화 운동프로그램이 초등학교 태권도 선수의 민첩성, 기능적 움직임, 균형, 폐기능에 미치는 효과	대한통합의학회지	https://www.kci.go.kr/kciportal/ci/sereArticleSearch/ciSereArtiView.kci?sereArticleSearchBean.artiId=ART002745475
21	태권도 시범 선수들의 케틀벨 훈련 신체균형과 하지 근기능에 미치는 영향	한국체육교육학회지	10.15831/JKSSPE.2023.27.6.251
22	대학부 태권도 품새 우수선수와 비 우수선수의 균형능력과 기능적 능력 비교 분석	스포츠사이언스	https://www.kci.go.kr/kciportal/ci/sereArticleSearch/ciSereArtiView.kci?sereArticleSearchBean.artiId=ART002714687
23	단기간 발목파워트레이닝이 청소년 태권도 선수들에 등속성 발목근력, 고유수용성감각 및 균형성에 미치는 영향	한국스포츠학회	https://www.kci.go.kr/kciportal/ci/sereArticleSearch/ciSereArtiView.kci?sereArticleSearchBean.artiId=ART002671903
24	태권도, 축구, 체조 선수들의 균형능력과 근력, 근지구력의 상관분석	한국운동역학회지	https://scienceon.kisti.re.kr/srch/selectPORSrchArticle.do?cn=JAKO201412837594298
25	태권도 품새 우수·비 우수선수 간 학다리서기의 균형성 비교	한국운동역학회지	https://scienceon.kisti.re.kr/srch/selectPORSrchArticle.do?cn=JAKO201228448584740
26	태권도 품새 우수·비 우수선수 간 앞차고 몸돌아 옆차기의 성·패에 따른 균형성 비교	한국운동역학회지	https://scienceon.kisti.re.kr/srch/selectPORSrchArticle.do?cn=JAKO201214139532905
27	발목근력운동이 여자 청소년태권도선수의 발목가동범위, 등속성 근기능 및 정적 균형에 미치는 영향	한국체육과학회지	10.35159/kjss.2020.08.29.4.1033
28	태권도 품새 수련이 초등학생의 체력 및 균형능력에 미치는 영향	한국사회체육학회지	10.51979/KSSLS.2017.02.67.575
29	태권도 품새 선수 지도를 위한 균형 능력과 하지 외전근의 운동학적 고찰	코칭능력개발지	http://www.dbpia.co.kr/journal/articleDetail?nodeId=NODE06400907
30	대학부 태권도 품새 우수선수와 비 우수선수의 균형능력과 기능적 능력 비교 분석	스포츠사이언스	https://kiss.kstudy.com/Detail/Ar?key=3889622
31	10주간의 신체 안정화 운동프로그램이 초등학교 태권도 선수의 민첩성, 기능적 움직임, 균형, 폐기능에 미치는 효과	대한통합의학회지	https://kiss.kstudy.com/Detail/Ar?key=3899764
32	지지면의 종류에 따른 탄성저항 협응이동훈련이 10대 태권도 선수의 균형 및 하지의 근활성도에 미치는 영향	대한정형도수물리치료학회지	https://kiss.kstudy.com/DetailOa/Ar?key=53302892
33	안쪽세로활 변형을 가진 고교 남자 태권도 선수의 근활성도, 근피로도 및 균형의 평가	대한물리의학회지	https://kiss.kstudy.com/Detail/Ar?key=3919779
34	태권도 수련과 하지강화 훈련이 여대생들의 각근력과 균형능력에 미치는 영향	아시아 운동학 학술지	https://kiss.kstudy.com/DetailOa/Ar?key=51863271
35	태권도, 축구, 체조 선수들의 균형능력과 근력, 근지구력의 상관분석	한국운동역학회지	https://kiss.kstudy.com/Detail/Ar?key=3214871
36	태권도 선수의 반월상연골 부분 절제술 후 조기체중지지가 슬관절의 근기능과 균형감각에 미치는 영향	국기원태권도연구	https://kiss.kstudy.com/Detail/Ar?key=3375011
37	장기간의 태권도 품새수련이 정적균형, 동적균형 및 보행균형에 미치는 영향	아시아 운동학 학술지	https://kiss.kstudy.com/DetailOa/Ar?key=51230065
38	국가대표 태권도 시범단 단원 및 겨루기 선수와 일반 수련생의 하지근력, 체간 근력, 균형능력, 고유수용감각의 차이	스포츠사이언스	https://kiss.kstudy.com/Detail/Ar?key=3436151
39	중국(中國) 태권도(跆拳道) 발전과정(發展過程) 및 균형(均衡) 발전방안(發展方案)	대한무도학회지	https://kiss.kstudy.com/Detail/Ar?key=2683873
40	우리말로 태권도철학하기: 이론철학, 실천철학, 교육철학	report	https://www.riss.kr/link?id=G3676232
41	해외대학의 한국학 프로그램 활용에 대한 태권도의 역할 연구 - 결과보고서	report	https://www.riss.kr/link?id=G3615742
42	태권도 지도의 불균형 원인에 관한 연구	한국스포츠학회지	https://www.riss.kr/link?id=A109023256
43	태권도장 내 권력거리성향이 직무스트레스, 조직몰입, 조직분위기 및 이직의도에 미치는 영향	국기원태권도연구	https://www.riss.kr/link?id=A109023471
44	태권도 수련 프로그램이 지적 장애인의 PAPS-D와 혈청 지질에 미치는 영향	한국(e)스포츠태권도학회지	https://www.riss.kr/link?id=A109419677
45	성인학습자의 한국 ITF태권도 수련 경험 탐색	Asian Journal of Physical Education and Sport Science (AJPESS)	https://www.riss.kr/link?id=A109023689
46	태권도 시범 선수들의 케틀벨 훈련이 신체균형과 하지 근기능에 미치는 영향	한국체육교육학회지	https://www.riss.kr/link?id=A108488419
47	태권도사범의 진정성리더십이 학부모의 구매행동에 미치는 영향	한국스포츠학회지	https://www.riss.kr/link?id=A108779550
48	테라센스를 이용한 워터 백 트레이닝이 태권도선수들의 체간 등속성 근 기능, 근 활성도 및 균형 능력에 미치는 영향	무예연구	https://www.riss.kr/link?id=A108856343
49	플라이오메트릭과 밸런스 복합 트레이닝이 태권도 시범단원들의 뒤공중 돌아 앞차기 높이 및 기술체력에 미치는 영향	국기원태권도연구	https://www.riss.kr/link?id=A107881110
50	대학 태권도관련학과 학생들의 해외취업 향상을 위한 교육프로그램 발전방안	한국레저사이언스학회지	https://www.riss.kr/link?id=A107487638
51	태권도시범단원의 훈련 전 고중량 저항운동 실시가 등속성근기능 및 동적 균형 능력에 미치는 영향	한국융합과학회지	https://www.riss.kr/link?id=A107983065
52	장애인 태권도 선수들의 승패결정 경기내용 분석	무예연구	https://www.riss.kr/link?id=A107297364
53	국내 태권도 겨루기 지도자 관련 연구동향 분석	한국스포츠학회지	https://www.riss.kr/link?id=A107361902
54	대학 태권도 선수들의 회복탄력성과 번아웃 및 학습태도의 관계	무예연구	https://www.riss.kr/link?id=A107718360
55	태권도 운동이 유방암 환자의 건강체력 및 혈중지질에 미치는 영향	한국융합과학회지	https://www.riss.kr/link?id=A106631670
56	제1회 태권도한마당의 개최 배경과 역사적 의의	한국스포츠학회지	https://www.riss.kr/link?id=A106936395
57	코어근육 강화훈련이 태권도 겨루기 종목 선수의 체력에 미치는 영향	한국웰니스학회지	https://www.riss.kr/link?id=A106894170
58	태권도 숙련도 차이에 따른 돌려차기 운동 가변성 비교 분석	대한무도학회지	https://www.riss.kr/link?id=A106664209
59	태권도 회전발차기 관전자의 미적 체험 구조	한국스포츠학회지	https://www.riss.kr/link?id=A106624788
60	태권도 지도자의 지도유형과 수련만족의 관계	한국체육교육학회지	https://www.riss.kr/link?id=A107144416
61	세계태권도한마당의 문화관광축제화 전략 Ⅱ	무예연구	https://www.riss.kr/link?id=A106446102
62	청각장애인 국가대표 태권도 선수의 신체 구성과 체력평가비교	국기원태권도연구	https://www.riss.kr/link?id=A106108811
63	세계태권도한마당의 문화관광축제화 전략Ⅰ- 방향성 및 선결과제를 중심으로 -	무예연구	https://www.riss.kr/link?id=A106228831
64	태권도 세계화 과정의 정책네트워크 연구	무예연구	https://www.riss.kr/link?id=A105154413
65	초등학생과 대학생의 태권도 앞굽이 동작에 대한 운동학적 특성 분석	무예연구	https://www.riss.kr/link?id=A105947921
66	태권도 품새 수련이 초등학생의 자세 안정성및 기능성 운동 수행능력에 미치는 영향	학습자중심교과교육연구	https://www.riss.kr/link?id=A103223720
67	성인학습자의 태권도 수련 참여가 리더십 개발에 미치는 과정연구	평생교육학연구	https://www.riss.kr/link?id=A102117117
68	운동역학적 원리에 근거한 태권도 기술 분류 - 회전운동 반작용을 중심으로 -	국기원태권도연구	https://www.riss.kr/link?id=A102117963
69	태권도의 미적 대상의 구조	움직임의철학 : 한국체육철학회지	https://www.riss.kr/link?id=A103744927
70	태권도 선수의 반월상연골 부분 절제술 후 조기체중지지가 슬관절의 근기능과 균형감각에 미치는 영향	국기원태권도연구	https://www.riss.kr/link?id=A101573168
71	성인,중년,노인 태권도수련의 세계화를 위한 SEKOWNDO연구의 건강-과학적 논의	국기원태권도연구	https://www.riss.kr/link?id=A100446941
72	바르테니에프의 기본원리를 근거로 한 태권도의 기본 해석	무예연구	https://www.riss.kr/link?id=A107076237
73	체계적 내용분석에 기반한 태권도 품새기술 평가도구의 양호도 검증	한국체육측정평가학회지	https://www.riss.kr/link?id=A106401565
74	12주간의 코어 안정화 운동이 태권도 품새 선수들의 체력 및 안정성에 미치는 영향	아시아 운동학 학술지	https://www.riss.kr/link?id=A103687968
75	태권도 품새의 사회철학적 쟁점과 정초과제	움직임의철학 : 한국체육철학회지	https://www.riss.kr/link?id=A103744947
76	만성적 발목 불안정성이 있는 태권도 선수의 발목 관절가동범위, 외발뛰기 검사 및 사지대칭지수	아시아 운동학 학술지	https://www.riss.kr/link?id=A103687940
77	자세교육 프로그램이 태권도 전공학생들의 척추형태와 염증변인에 미치는 영향	학습자중심교과교육연구	https://www.riss.kr/link?id=A105091708
78	장기간의 태권도 품새수련이 정적균형, 동적균형 및 보행균형에 미치는 영향	아시아 운동학 학술지	https://www.riss.kr/link?id=A103687930
79	태권도 성인품새 풍류의 수련효과	국기원태권도연구	https://www.riss.kr/link?id=A60191595
80	태권도 공인 품새 경기의 발전 방안에 대한 고찰	한국체육교육학회지	https://www.riss.kr/link?id=A100116910
81	태권도 프로그램이 노인의 체중심 동요와 보행에 미치는 영향	대한물리의학회지	https://www.riss.kr/link?id=A60306950
82	골반변위 중년여성의 태권도 수련형태가 골반 교정과 골밀도, 골대사호르몬 및 혈중지질에 미치는 영향	대한무도학회지	https://www.riss.kr/link?id=A82698300
83	외국선수들의 관점에서 바라본 태권도 품새경기의 가치와 발전방향	움직임의철학 : 한국체육철학회지	https://www.riss.kr/link?id=A103745102
84	태권도 돌려차기 시 타켓 높이에 따른 근육 활성도 분석	대한무도학회지	https://www.riss.kr/link?id=A82500650
85	태권도 품새의 정체성 탐색	움직임의철학 : 한국체육철학회지	https://www.riss.kr/link?id=A104188961
86	태권도 선수들의 경기 전·후 영양소 섭취상태에 관한 연구	태권도과학	https://www.riss.kr/link?id=A76598455
87	태권도 경기 양상의 현상학적 고찰	움직임의철학 : 한국체육철학회지	https://www.riss.kr/link?id=A104188697
88	경호무도로서의 태권도 활용 방안 - 태권도 막기 기술을 중심으로 -	한국 스포츠 리서치	https://www.riss.kr/link?id=A104417651
89	노인체육으로서 태권도의 미래	움직임의철학 : 한국체육철학회지	https://www.riss.kr/link?id=A104189161
90	저출산에 따른 태권도장 경영의 문제점 및 대처방안	무예연구	https://www.riss.kr/link?id=A107076297
91	공공스포츠시설 입지정책에 따른 사회적 갈등연구:태권도공원을 중심으로	한국스포츠사회학회지	https://www.riss.kr/link?id=A104419946
92	태권도 품새의 수련 가치에 대한 고찰	무예연구	https://www.riss.kr/link?id=A107076287
93	논리로 읽는 태권도의 생존전략	움직임의철학 : 한국체육철학회지	https://www.riss.kr/link?id=A104189073
94	강릉 칠성산 태권도공원 유치의 관광산업적 타당성 분석	産經論叢	https://www.riss.kr/link?id=A40085339
95	태권도 시범 뒤공중돌아 앞차기 동작의 단계별 근 활성도 및 생체역학적 비교	thesis	https://www.riss.kr/link?id=T16944418
96	태권도 전문지도자의 직업전문성과 경력성공의 관계	thesis	https://www.riss.kr/link?id=T16961059
97	성인학습자의 한국 ITF태권도 수련경험 탐색	thesis	https://www.riss.kr/link?id=T16954343
98	태권도 자유 품새 선수의 540° 뒤후려차기 착지 동작 충격 흡수 전략 분석	thesis	https://www.riss.kr/link?id=T17074188
99	8주간 신경근 강화 훈련이 대학 태권도 시범단원의 하지의 운동학적 위험요인, 평형성, 몸통 근력 및 하지 근력에 미치는 영향	thesis	https://www.riss.kr/link?id=T16942222
100	태권도 품새 선수들의 8주간 슬링운동이 신체균형 및 안정성에 미치는 영향	thesis	https://www.riss.kr/link?id=T16831179
101	8주간 신경근 준비운동이 청소년 태권도시범단의 근 기능, 고유수용성 감각 및 균형에 미치는 영향	thesis	https://www.riss.kr/link?id=T16854657
102	불안정한 지지면 에서의 코어 안정화 트레이닝이 고등학교 태권도 겨루기 선수들의 균형 능력과 등속성 근 기능에 미치는 영향	thesis	https://www.riss.kr/link?id=T16854676
103	PNF스트레칭이 태권도 품새 선수의 하지 관절 안정성과 가동범위에 미치는 영향	thesis	https://www.riss.kr/link?id=T16831045
104	중국 생활체육 태권도 발전전략 -한국과 비교 관점에서	thesis	https://www.riss.kr/link?id=T16966828
105	고등학교 태권도 선수의 앞발과 뒷발 돌려차기 동작의 운동역학적 분석	thesis	https://www.riss.kr/link?id=T16093263
106	태권도공연의 미학적 성격과 개발 방안 연구	thesis	https://www.riss.kr/link?id=T16087425
107	청소년 태권도 선수의 연령에 따른 등속성 하지 근력 및 근력 비율의 차이 비교	thesis	https://www.riss.kr/link?id=T16087415
108	경찰 공무원의 태권도 기술기반 호신체포 능력 평가도구 개발을 위한 기초 항목탐색	thesis	https://www.riss.kr/link?id=T16093260
109	지지면 종류에 따른 탄성저항 협응이동훈련이 10대 태권도선수의 균형 및 하지의 근활성도에 미치는 영향	thesis	https://www.riss.kr/link?id=T16148791
110	‘태권도원’의 설립에 관한 연구	thesis	https://www.riss.kr/link?id=T16093253
111	중국 경기 무술의 올림픽 진출 전략 - 한국 태권도의 올림픽 진출 비교 관점에서	thesis	https://www.riss.kr/link?id=T16388916
112	타바타 운동과 플라이오메트릭 운동이 초등부 태권도 시범단의 평형성, 민첩성, 순발력에 미치는 영향	thesis	https://www.riss.kr/link?id=T16093316
113	기능성 감각 트레이닝이 태권도 선수의 체력과 근 기능 및 균형능력에 미치는 영향	thesis	https://www.riss.kr/link?id=T16090045
114	태권도 자유품새 필수 기술 훈련방안 탐색	thesis	https://www.riss.kr/link?id=T16006061
115	내측 종아치의 변형을 가진 고교 남자 태권도 선수의 근활성도, 근피로도 및 균형 평가	thesis	https://www.riss.kr/link?id=T15790027
116	태권도시범단의 주체 형성	thesis	https://www.riss.kr/link?id=T15921452
117	복합 트레이닝이 태권도 시범단원들의 뒤공중 돌아 앞차기 높이와 기술 체력에 미치는 영향	thesis	https://www.riss.kr/link?id=T15777723
118	跆拳道 精神의 儒家哲學的 分析	thesis	https://www.riss.kr/link?id=T15770924
119	배우의 신체훈련 방법 연구	thesis	https://www.riss.kr/link?id=T15922869
120	대학부 태권도 품새 우수선수와 비 우수선수의 균형능력과 기능적 능력 비교 분석	thesis	https://www.riss.kr/link?id=T15656715
121	테이핑 요법이 태권도 시범단 선수의 정적균형, 동적균형 및 기능적 움직임에 미치는 영향	thesis	https://www.riss.kr/link?id=T15506263
122	대학 태권도 겨루기 선수들이 지각하는 진정성 리더십이 운동몰입에 미치는 영향	thesis	https://www.riss.kr/link?id=T15505313
123	발목근력운동이 여자 청소년태권도선수의 발목가동범위, 등속성 근기능 및 균형에 미치는 영향	thesis	https://www.riss.kr/link?id=T15530909
124	대학유도․태권도 선수들의 Y Balance Test를 통한 동적균형의 비교 분석	thesis	https://www.riss.kr/link?id=T15685152
125	장년층 국가대표 태권도 품새선수의 경기력 요인에 관한 질적 연구	thesis	https://www.riss.kr/link?id=T15032036
126	세계태권도한마당의 문화관광축제화 전략	thesis	https://www.riss.kr/link?id=T15079782
127	태권도 경기규칙 개정에 따른 훈련방법에 관한 연구	thesis	https://www.riss.kr/link?id=T15191187
128	12주 태권도훈련이 유소년의 신체구성, 골밀도 수준 및 등속성 단축성/신장성 근수축 기능에 미치는 영향	thesis	https://www.riss.kr/link?id=T15396662
129	8주간 고유수용성감각 운동프로그램이 태권도 품새 선수들의 등속성 근기능 및 균형 능력에 미치는 영향	thesis	https://www.riss.kr/link?id=T15362031
130	태권도 겨루기 경기분석을 통한 경기력 향상 제안	thesis	https://www.riss.kr/link?id=T15650596
131	도가사상의 관점에서 본 태권도 리더십에 관한 연구	thesis	https://www.riss.kr/link?id=T15347972
132	대학생 태권도 겨루기와 품새 선수의 상 하체 근파워와 근지구력 비교	thesis	https://www.riss.kr/link?id=T15061334
133	추나 골반 교정이 태권도 겨루기 선수에게 미치는 영향	thesis	https://www.riss.kr/link?id=T15537902
134	다문화주의관점에서 바라 본 중학생의 태권도 수업 개발 및 경험	thesis	https://www.riss.kr/link?id=T14915948
135	국가대표 태권도선수의 하지 피부온 차이에 따른 근-신경 기능의 변화	thesis	https://www.riss.kr/link?id=T14708327
136	하지 지체장애인 휠체어 태권도 지도 프로그램의 구성에 대한 고찰	thesis	https://www.riss.kr/link?id=T14912927
137	일선 태권도장 교육과정에 따른 지도자 교수활동 내용탐색	thesis	https://www.riss.kr/link?id=T14937139
138	경호무도로서 태권도의 역할에 관한 근거이론적 연구	thesis	https://www.riss.kr/link?id=T14727685
139	태권도 세계화 과정의 정책네트워크 연구	thesis	https://www.riss.kr/link?id=T14730560
140	전방십자인대 손상 유무에 따른 태권도 시범단원의 슬관절 근력비, 고유수용감각, 관절가동범위의 비교연구	thesis	https://www.riss.kr/link?id=T14873775
141	중국 내 국학(国学) 태권도와 일반 태권도 교육과정의 비교 연구	thesis	https://www.riss.kr/link?id=T14924924
142	태권도수련 시 코어운동이 초등학생의 기초체력과 족저압 균형에 미치는 영향	thesis	https://www.riss.kr/link?id=T14761448
143	태권도 수련형태가 초등학생의 신체구성, 기초체력, 등속성 근기능 및 호흡·순환기능에 미치는 영향	thesis	https://www.riss.kr/link?id=T14806071
144	근피로가 태권도 선수의 고유수용성 감각 및 촉각, 압력감각에 미치는 영향	thesis	https://www.riss.kr/link?id=T14792152
145	여성 태권도 품새 선수의 햄스트링 좌상 병력 유무에 따른 고관절 및 슬관절 등속성 근력, 근활성도, 균형 능력 차이에 관한 연구	thesis	https://www.riss.kr/link?id=T14686527
146	태권도 국제화 및 중국에서의 발전 방안 연구	thesis	https://www.riss.kr/link?id=T14417312
147	대학 태권도관련학과 학생들의 해외취업 향상을 위한 교육프로그램 발전방안	thesis	https://www.riss.kr/link?id=T14477712
148	플라이오메트릭 트레이닝이 중학교 태권도 선수들의 기술체력 및 평형성에 미치는 영향	thesis	https://www.riss.kr/link?id=T14491953
149	중국태권도에 대한 신문보도유형과 태권도 형성기분류	thesis	https://www.riss.kr/link?id=T14486563
150	태권도 시범에서 공중동작 기술의 미학적 탐색	thesis	https://www.riss.kr/link?id=T13996540
151	태권도 품새 선수의 경기력에 영향을 미치는 균형성 비교	thesis	https://www.riss.kr/link?id=T14050806
152	태권도 엘리트 선수의 성장과정에 대한 자문화기술지	thesis	https://www.riss.kr/link?id=T14049910
153	중국 태권도장 교육과정에 관한 문제점과 발전방안 : 湖北省 중심으로	thesis	https://www.riss.kr/link?id=T13996532
154	태권도 품새 옆차기 동작의 타겟 높이 변화에 따른 운동역학적 분석	thesis	https://www.riss.kr/link?id=T13997514
155	대학태권도동아리 참가자의 참여동기, 여가몰입 및 운동지속수행의 관계	thesis	https://www.riss.kr/link?id=T14004071
156	만성 기능적 발목 불안정성을 가진 국가대표 태권도 시범단 단원들의 발목 관절 근력, 고유수용성감각 및 균형능력에 관한 연구	thesis	https://www.riss.kr/link?id=T14142687
157	중국태권도의 현황과 미래발전에 관한 연구	thesis	https://www.riss.kr/link?id=T14231770
158	요가요법이 태권도 품새선수들의 경기력 향상에 미치는 영향	thesis	https://www.riss.kr/link?id=T13815902
159	성인학습인의 태권도 수련체험을 통한 홀리스틱 리더십 개발과정	thesis	https://www.riss.kr/link?id=T13818343
160	노인 태권도 활성화 방안 탐색	thesis	https://www.riss.kr/link?id=T13815864
161	세계태권도한마당의 가치와 발전방향	thesis	https://www.riss.kr/link?id=T13815881
162	태권도 발차기 시 지지다리의 동측근력비율과 무릎관절과의 관련성	thesis	https://www.riss.kr/link?id=T13729763
163	태권도 시범경연대회의 발전방향	thesis	https://www.riss.kr/link?id=T13388937
164	태권도 겨루기선수의 무릎인대 상해요인	thesis	https://www.riss.kr/link?id=T13423058
165	태권도 발차기 동작 시 숙련도에 따른 하지근육의 근 활성도 비교	thesis	https://www.riss.kr/link?id=T13392404
166	태권도 선수들의 영양보조물 섭취가 경기력 요소들에 미치는 영향	thesis	https://www.riss.kr/link?id=T13477258
167	태권도 품새선수의 경기력 향상을 위한 훈련 방안 탐색	thesis	https://www.riss.kr/link?id=T13520900
168	대학태권도선수들의 멘토링 경험이 스포츠 대처 및 운동몰입에 미치는 영향	thesis	https://www.riss.kr/link?id=T13477202
169	태권도 품새 경기 활성화 방안	thesis	https://www.riss.kr/link?id=T13224589
170	초등학생의 태권도 품새 선수 경력과 시각정보가 자세제어 능력에 미치는 영향	thesis	https://www.riss.kr/link?id=T13626815
171	국가대표 태권도 시범단 단원 및 겨루기 선수와 일반 수련생의 하지근력, 체간근력, 균형능력, 고유수용감각의 차이	thesis	https://www.riss.kr/link?id=T13227918
172	태권도 선수의 발 형태에 따른 골반 변위 비교 분석	thesis	https://www.riss.kr/link?id=T13219513
173	태권도 품새대회 발전을 위한 제 문제 고찰	thesis	https://www.riss.kr/link?id=T13224590
174	의례로서 태권도 심사에 관한 연구	thesis	https://www.riss.kr/link?id=T13091079
175	태권도 지도자의 건강관련 생활양식 및 직무만족 연구	thesis	https://www.riss.kr/link?id=T12719848
176	태권도선수들의 체중감량 시 천연 미네랄섭취가 최대 유산소성 운동능력, 말초적 피로회복 효과 및 혈청 일산화질소(nitric oxide)에 미치는 영향	thesis	https://www.riss.kr/link?id=T12698095
177	태권도 앞차고 몸돌아 옆차기의 균형성	thesis	https://www.riss.kr/link?id=T12716656
178	태권도 활동이 다운증후군 아동의 신체조정능력과 정서적 안정에 미치는 영향	thesis	https://www.riss.kr/link?id=T12684253
179	태권도 품새 주춤서기의 근 효율성에 관한 연구	thesis	https://www.riss.kr/link?id=T12870675
180	남자태권도 품새선수와 일반대학생의 평형성 및 보행균형의 비교·분석	thesis	https://www.riss.kr/link?id=T12645553
181	태권도 전공자의 행복감에 대한 구조모형 비교	thesis	https://www.riss.kr/link?id=T12708001
182	태권도 품새 옆차기 동작의 생체역학적 분석	thesis	https://www.riss.kr/link?id=T12870674
183	태권도의 중국보급 과정과 그 의미	thesis	https://www.riss.kr/link?id=T13041636
184	태권도 품새 경기규칙의 고찰	thesis	https://www.riss.kr/link?id=T14225648
185	품새 수련을 활용한 중국 태권도장 활성화 방안	thesis	https://www.riss.kr/link?id=T13109097
186	SWOT분석을 통한 생활스포츠로서의 중국 태권도 대중화 방안	thesis	https://www.riss.kr/link?id=T13041551
187	태권도 수련과 심상훈련이 초등학교 저학년 아동의 대뇌 활성화에 미치는 영향	thesis	https://www.riss.kr/link?id=T12741824
188	중등체육 교육과정에서 태권도 수업의 필요성 고찰	thesis	https://www.riss.kr/link?id=T12537541
189	태권도 수련의 가치론적 접근	thesis	https://www.riss.kr/link?id=T12424273
190	中學校 跆拳道選手들의 훈련프로그램이 筋·骨格系 部位別 均衡 및 身體構成에 미치는 影響	thesis	https://www.riss.kr/link?id=T12342847
191	중국 태극권으로 바라본 태권도의 건강수행법에 관한 연구	thesis	https://www.riss.kr/link?id=T12553516
192	검도, 유도, 태권도선수들의 체격특성과 균형반응능력의 상관관계에 대한 연구	thesis	https://www.riss.kr/link?id=T12432612
193	실업 태권도 선수의 최상수행을 위한 이상적인 지도자상	thesis	https://www.riss.kr/link?id=T12424262
194	학생선수의 학습권에 대한 인식과 실천	thesis	https://www.riss.kr/link?id=T12519694
195	태권도 겨루기선수와 시범선수의 심폐기능및 등속성근기능의 차이에 관한연구	thesis	https://www.riss.kr/link?id=T11876177
196	여성 태권도 선수들의 진로방향 탐색	thesis	https://www.riss.kr/link?id=T12111953
197	12주간 남자 중학생의 태권도 수련이 체격과 체력의 발달에 미치는 영향	thesis	https://www.riss.kr/link?id=T12131635
198	태권도 품새 선수들의 경기력 향상을 위한 질적 연구	thesis	https://www.riss.kr/link?id=T12111969
199	태권도 앞굽이서기의 표준화를 위한 연구	thesis	https://www.riss.kr/link?id=T11989890
200	태권도 경기의 변화에 대한 현상학적 논의	thesis	https://www.riss.kr/link?id=T11940068
201	미디어 요구에 따른 태권도 경기규칙의 변화	thesis	https://www.riss.kr/link?id=T12111946
202	글로벌시대 태권도 코치의 조건과 역할	thesis	https://www.riss.kr/link?id=T12111940
203	군 태권도 수련이 초급간부들의 통솔능력에 미치는 영향	thesis	https://www.riss.kr/link?id=T11748096
204	초등학생의 태권도장 수련생, 수영선수 및 일반학생의 신체구성과 체력비교	thesis	https://www.riss.kr/link?id=T11773330
205	노인들의 생활체육 태권도 프로그램 참여가 동적 자세제어 능력에 미치는 영향	thesis	https://www.riss.kr/link?id=T11214180
206	태권도, 가라테, 우슈의 기본자세 비교 분석	thesis	https://www.riss.kr/link?id=T12233106
207	중학생의 태권도 유도 검도 수련집단 간 체력과 신체적 자기개념의 비교	thesis	https://www.riss.kr/link?id=T11437846
208	태권도의 중국 진출 역사 및 현황	thesis	https://www.riss.kr/link?id=T11271902
209	태권도 프로그램이 노인의 균형능력에 미치는 영향	thesis	https://www.riss.kr/link?id=T11450318
210	태권도 선수들의 경기전·후 영양섭취 실태	thesis	https://www.riss.kr/link?id=T11226139
211	태권도 사범의 유형과 역할	thesis	https://www.riss.kr/link?id=T11366525
212	겨루기 프로그램 적용을 통한 태권도장의 활성화 탐색	thesis	https://www.riss.kr/link?id=T11366499
213	노인체육으로서 태권도의 역할 탐색	thesis	https://www.riss.kr/link?id=T11367066
214	초등학생의 태권도 수련이 협응력에 미치는 영향	thesis	https://www.riss.kr/link?id=T10941132
215	초등학생의 태권도 수련이 자아형성과 공동체 의식에 미치는 영향	thesis	https://www.riss.kr/link?id=T10792173
216	태권도 빠른걸음 내려차기 동작의 지면반력에 대한 역학적 분석	thesis	https://www.riss.kr/link?id=T11020202
217	초등학교 태권도 수련생의 신체적 자아개념이 신체발달에 미치는 영향	thesis	https://www.riss.kr/link?id=T10979075
218	중국 태권도의 문제점과 발전방안	thesis	https://www.riss.kr/link?id=T10978012
219	태권도 선수들의 시합기와 동계훈련기의 트레이닝이 최대 무산소성 파워 운동 후 혈중 피로내성 및 간의 효소기능에 미치는 영향	thesis	https://www.riss.kr/link?id=T10464365
220	태권도선수들의 영양지식, 식습관, 음식기호도 및 영양섭취에 관한연구	thesis	https://www.riss.kr/link?id=T9577605
221	태권도 국가대표 선수의 경기력에 관한 질적 연구	thesis	https://www.riss.kr/link?id=T9243650
222	태권도 품새ㆍ격파ㆍ호신술의 경기화에 관한 연구	thesis	https://www.riss.kr/link?id=T8552028
223	알바니아의 태권도 사역을 통한 발칸반도의 선교전략 연구	thesis	https://www.riss.kr/link?id=T11015816
224	태권도의 건강품새 모형개발에 관한 연구	thesis	https://www.riss.kr/link?id=T3223319
225	태권도 지도의 불균형 원인에 관한 연구	한국스포츠학회지	https://www.riss.kr/link?id=A109023256
226	지지면의 종류에 따른 탄성저항 협응이동훈련이 10대 태권도 선수의 균형 및 하지의 근활성도에 미치는 영향	대한정형도수물리치료학회지	https://www.riss.kr/link?id=A108573117
227	무도 종목별 좌⋅우 불균형 및 기능적 동작 분석: 공군사관학교 유도, 태권도, 검도 수련생 대상	대한무도학회지	https://www.riss.kr/link?id=A108686968
228	태권도 시범 선수들의 케틀벨 훈련이 신체균형과 하지 근기능에 미치는 영향	한국체육교육학회지	https://www.riss.kr/link?id=A108488419
229	하지 비대칭과 불균형이 연령대별 태권도선수의 햄스트링 손상에 미치는 영향: 1년 추적연구	세계태권도문화학회지	https://www.riss.kr/link?id=A108585299
230	균형성과표(BSC)를 적용한 태권도장 핵심성과지표(KPI) 도출	국기원태권도연구	https://www.riss.kr/link?id=A108639985
231	테라센스를 이용한 워터 백 트레이닝이 태권도선수들의 체간 등속성 근 기능, 근 활성도 및 균형 능력에 미치는 영향	무예연구	https://www.riss.kr/link?id=A108856343
232	안쪽세로활 변형을 가진 고교 남자 태권도 선수의 근활성도, 근피로도 및 균형의 평가	대한물리의학회지	https://www.riss.kr/link?id=A107944509
233	대학부 태권도 품새 우수선수와 비 우수선수의 균형능력과 기능적 능력 비교 분석	스포츠사이언스	https://www.riss.kr/link?id=A107747174
234	10주간의 신체 안정화 운동프로그램이 초등학교 태권도 선수의 민첩성, 기능적 움직임, 균형, 폐기능에 미치는 효과	대한통합의학회지	https://www.riss.kr/link?id=A107833031
235	태권도시범단원의 훈련 전 고중량 저항운동 실시가 등속성근기능 및 동적 균형 능력에 미치는 영향	한국융합과학회지	https://www.riss.kr/link?id=A107983065
236	발목근력운동이 여자 청소년태권도선수의 발목가동범위, 등속성 근기능 및 정적 균형에 미치는 영향	한국체육과학회지	https://www.riss.kr/link?id=A107014650
237	태권도 품새 선수들의 고유수용성감각 훈련이 균형 능력에 미치는 영향	한국체육과학회지	https://www.riss.kr/link?id=A107014599
238	태권도 품새 수련이 초등학생의 체력 및 균형능력에 미치는 영향	한국사회체육학회지	https://www.riss.kr/link?id=A102876642
239	태권도 수련과 하지강화 훈련이 여대생들의 각근력과 균형능력에 미치는 영향	아시아 운동학 학술지	https://www.riss.kr/link?id=A104502157
240	국가대표 태권도 시범단 단원 및 겨루기 선수와 일반 수련생의 하지근력, 체간 근력, 균형능력, 고유수용감각의 차이	스포츠사이언스	https://www.riss.kr/link?id=A101890577
241	국가대표 태권도 시범단 단원 및 겨루기 선수와 일반 수련생의 하지근력, 체간근력, 균형능력, 고유수용감각의 차이	전국체전기념 한국체육학회 학술발표회	https://riss.kr/search/detail/DetailView.do?p_mat_type=1a0202e37d52c72d&control_no=0d7db1a6aa596311d18150b21a227875&keyword=%EA%B5%AD%EA%B0%80%EB%8C%80%ED%91%9C%20%ED%83%9C%EA%B6%8C%EB%8F%84%20%EC%8B%9C%EB%B2%94%EB%8B%A8%20%EB%8B%A8%EC%9B%90%20%EB%B0%8F%20%EA%B2%A8%EB%A3%A8%EA%B8%B0%20%EC%84%A0%EC%88%98%EC%99%80%20%EC%9D%BC%EB%B0%98%20%EC%88%98%EB%A0%A8%EC%83%9D%EC%9D%98%20%ED%95%98%EC%A7%80%EA%B…
242	태권도 선수의 반월상연골 부분 절제술 후 조기체중지지가 슬관절의 근기능과 균형감각에 미치는 영향	국기원태권도연구	https://www.riss.kr/link?id=A101573168
243	태권도 시범단원들에게 나타나는 상해와 기능성 도구를 이용한 트레이닝이 근육균형에 미치는 영향	대한운동사협회 운동사대회자료집	https://riss.kr/search/detail/DetailView.do?p_mat_type=1a0202e37d52c72d&control_no=7a73315253886f2bb7998d826d417196&keyword=%ED%83%9C%EA%B6%8C%EB%8F%84%20%EC%8B%9C%EB%B2%94%EB%8B%A8%EC%9B%90%EB%93%A4%EC%97%90%EA%B2%8C%20%EB%82%98%ED%83%80%EB%82%98%EB%8A%94%20%EC%83%81%ED%95%B4%EC%99%80%20%EA%B8%B0%EB%8A%A5%EC%84%B1%20%EB%8F%84%EA%B5%AC%EB%A5%BC%20%EC%9D%B4%EC%9A%A9%ED%95%9C%20%ED%8A%B8%EB%A0%88%E…
244	태권도 품새 선수 지도를 위한 균형 능력과 하지 외전근의 운동학적 고찰	코칭능력개발지	https://www.riss.kr/link?id=A101887700
245	태권도, 축구, 체조 선수들의 균형능력과 근력, 근지구력의 상관분석	한국운동역학회지	https://www.riss.kr/link?id=A99962726
246	태권도 품새 우수·비 우수선수 간 학다리서기의 균형성 비교	한국운동역학회지	https://www.riss.kr/link?id=A60047871
247	태권도 품새 우수,비 우수선수 간 앞차고 몸돌아 옆차기의 성,패에 따른 균형성 비교	한국운동역학회지	https://www.riss.kr/link?id=A99529909
248	장기간의 태권도 품새수련이 정적균형, 동적균형 및 보행균형에 미치는 영향	아시아 운동학 학술지	https://www.riss.kr/link?id=A103687930
249	태권도장 바닥재의 차이가 신체균형에 미치는 영향	한국스포츠학회지	https://www.riss.kr/link?id=A60022390
250	12주간 태권도 트레이닝이 고령 여성의 정적균형 제어능력에 미치는 영향	한국체육학회지	https://www.riss.kr/link?id=A106551444
251	중국(中國) 태권도(跆拳道) 발전과정(發展過程) 및 균형(均衡) 발전방안(發展方案)	대한무도학회지	https://riss.kr/search/detail/DetailView.do?p_mat_type=1a0202e37d52c72d&control_no=c2f63efab0360c14&keyword=%EC%A4%91%EA%B5%AD(%E4%B8%AD%E5%9C%8B)%20%ED%83%9C%EA%B6%8C%EB%8F%84(%E8%B7%86%E6%8B%B3%E9%81%93)%20%EB%B0%9C%EC%A0%84%EA%B3%BC%EC%A0%95(%E7%99%BC%E5%B1%95%E9%81%8E%E7%A8%8B)%20%EB%B0%8F%20%EA%B7%A0%ED%98%95(%E5%9D%87%E8%A1%A1)%20%EB%B0%9C%EC%A0%84%EB%B0%A9%EC%95%88(%E7%99%BC%E5%B1%95%E6%96…
252	태권도 품새 선수들의 8주간 슬링운동이 신체균형 및 안정성에 미치는 영향	thesis	https://www.riss.kr/link?id=T16831179
253	불안정한 지지면 에서의 코어 안정화 트레이닝이 고등학교 태권도 겨루기 선수들의 균형 능력과 등속성 근 기능에 미치는 영향	thesis	https://www.riss.kr/link?id=T16854676
254	8주간 신경근 준비운동이 청소년 태권도시범단의 근 기능, 고유수용성 감각 및 균형에 미치는 영향	thesis	https://www.riss.kr/link?id=T16854657
255	기능성 감각 트레이닝이 태권도 선수의 체력과 근 기능 및 균형능력에 미치는 영향	thesis	https://www.riss.kr/link?id=T16090045
256	지지면 종류에 따른 탄성저항 협응이동훈련이 10대 태권도선수의 균형 및 하지의 근활성도에 미치는 영향	thesis	https://www.riss.kr/link?id=T16148791
257	내측 종아치의 변형을 가진 고교 남자 태권도 선수의 근활성도, 근피로도 및 균형 평가	thesis	https://www.riss.kr/link?id=T15790027
258	발목근력운동이 여자 청소년태권도선수의 발목가동범위, 등속성 근기능 및 균형에 미치는 영향	thesis	https://www.riss.kr/link?id=T15530909
259	대학유도․태권도 선수들의 Y Balance Test를 통한 동적균형의 비교 분석	thesis	https://www.riss.kr/link?id=T15685152
260	대학부 태권도 품새 우수선수와 비 우수선수의 균형능력과 기능적 능력 비교 분석	thesis	https://www.riss.kr/link?id=T15656715
261	테이핑 요법이 태권도 시범단 선수의 정적균형, 동적균형 및 기능적 움직임에 미치는 영향	thesis	https://www.riss.kr/link?id=T15506263
262	8주간 고유수용성감각 운동프로그램이 태권도 품새 선수들의 등속성 근기능 및 균형 능력에 미치는 영향	thesis	https://www.riss.kr/link?id=T15362031
263	여성 태권도 품새 선수의 햄스트링 좌상 병력 유무에 따른 고관절 및 슬관절 등속성 근력, 근활성도, 균형 능력 차이에 관한 연구	thesis	https://www.riss.kr/link?id=T14686527
264	태권도수련 시 코어운동이 초등학생의 기초체력과 족저압 균형에 미치는 영향	thesis	https://www.riss.kr/link?id=T14761448
265	태권도 품새 선수의 경기력에 영향을 미치는 균형성 비교	thesis	https://www.riss.kr/link?id=T14050806
266	만성 기능적 발목 불안정성을 가진 국가대표 태권도 시범단 단원들의 발목 관절 근력, 고유수용성감각 및 균형능력에 관한 연구	thesis	https://www.riss.kr/link?id=T14142687
267	태권도 수련이 비만 초등학생의 신체구성, 체력 및 균형능력에 미치는 영향	thesis	https://www.riss.kr/link?id=T13548624
268	태권도 수련이 초등학생의 체력과 동적 균형능력에 미치는 영향	thesis	https://www.riss.kr/link?id=T13548625
269	국가대표 태권도 시범단 단원 및 겨루기 선수와 일반 수련생의 하지근력, 체간근력, 균형능력, 고유수용감각의 차이	thesis	https://www.riss.kr/link?id=T13227918
270	태권도 앞차고 몸돌아 옆차기의 균형성	thesis	https://www.riss.kr/link?id=T12716656
271	남자태권도 품새선수와 일반대학생의 평형성 및 보행균형의 비교·분석	thesis	https://www.riss.kr/link?id=T12645553
272	中學校 跆拳道選手들의 훈련프로그램이 筋·骨格系 部位別 均衡 및 身體構成에 미치는 影響	thesis	https://www.riss.kr/link?id=T12342847
273	검도, 유도, 태권도선수들의 체격특성과 균형반응능력의 상관관계에 대한 연구	thesis	https://www.riss.kr/link?id=T12432612
274	태권도수련이 초등학생 하지근력과 균형능력에 미치는 효과	thesis	https://www.riss.kr/link?id=T11846715
275	태권도 프로그램이 노인의 균형능력에 미치는 영향	thesis	https://www.riss.kr/link?id=T11450318
276	中國 跆拳道發展過程 및 均衡發展方案	thesis	https://www.riss.kr/link?id=T10827745
277	태권도 지도의 불균형 원인에 관한 연구	한국스포츠학회지	https://www.riss.kr/link?id=A109023256
278	태권도 시범 선수들의 케틀벨 훈련이 신체균형과 하지 근기능에 미치는 영향	한국체육교육학회지	https://www.riss.kr/link?id=A108488419
279	균형성과표(BSC)를 적용한 태권도장 핵심성과지표(KPI) 도출	국기원태권도연구	https://www.riss.kr/link?id=A108639985
280	테라센스를 이용한 워터 백 트레이닝이 태권도선수들의 체간 등속성 근 기능, 근 활성도 및 균형 능력에 미치는 영향	무예연구	https://www.riss.kr/link?id=A108856343
281	무도 종목별 좌⋅우 불균형 및 기능적 동작 분석: 공군사관학교 유도, 태권도, 검도 수련생 대상	대한무도학회지	https://www.riss.kr/link?id=A108686968
282	태권도시범단원의 훈련 전 고중량 저항운동 실시가 등속성근기능 및 동적 균형 능력에 미치는 영향	한국융합과학회지	https://www.riss.kr/link?id=A107983065
283	12주간의 평형성 트레이닝이 태권도 선수의 자세조절 기능에 미치는 영향	국기원태권도연구	https://www.riss.kr/link?id=A107984376
284	태권도 시범에서 공중동작 기술의 미학적 탐색	한국체육학회지	https://www.riss.kr/link?id=A106552489
285	태권도 품새 선수 지도를 위한 균형 능력과 하지 외전근의 운동학적 고찰	코칭능력개발지	https://www.riss.kr/link?id=A101887700
286	태권도 시범단원들에게 나타나는 상해와 기능성 도구를 이용한 트레이닝이 근육균형에 미치는 영향	대한운동사협회 운동사대회자료집	https://riss.kr/search/detail/DetailView.do?p_mat_type=1a0202e37d52c72d&control_no=7a73315253886f2bb7998d826d417196&keyword=%ED%83%9C%EA%B6%8C%EB%8F%84%20%EC%8B%9C%EB%B2%94%EB%8B%A8%EC%9B%90%EB%93%A4%EC%97%90%EA%B2%8C%20%EB%82%98%ED%83%80%EB%82%98%EB%8A%94%20%EC%83%81%ED%95%B4%EC%99%80%20%EA%B8%B0%EB%8A%A5%EC%84%B1%20%EB%8F%84%EA%B5%AC%EB%A5%BC%20%EC%9D%B4%EC%9A%A9%ED%95%9C%20%ED%8A%B8%EB%A0%88%E…
287	태권도 선수의 반월상연골 부분 절제술 후 조기체중지지가 슬관절의 근기능과 균형감각에 미치는 영향	국기원태권도연구	https://www.riss.kr/link?id=A101573168
288	성인,중년,노인 태권도수련의 세계화를 위한 SEKOWNDO연구의 건강-과학적 논의	국기원태권도연구	https://www.riss.kr/link?id=A100446941
289	태권도 프로그램이 노인의 체중심 동요와 보행에 미치는 영향	대한물리의학회지	https://www.riss.kr/link?id=A60306950
290	장기간의 태권도 품새수련이 정적균형, 동적균형 및 보행균형에 미치는 영향	아시아 운동학 학술지	https://www.riss.kr/link?id=A103687930
291	기구운동과 복합운동이 발목염좌 경험이 있는 태권도학과 학생의 발목 안정성에 미치는 효과	근관절건강학회지	https://www.riss.kr/link?id=A99596399
292	8주간 신경근 준비운동이 청소년 태권도시범단의 근 기능, 고유수용성 감각 및 균형에 미치는 영향	thesis	https://www.riss.kr/link?id=T16854657
293	지지면 종류에 따른 탄성저항 협응이동훈련이 10대 태권도선수의 균형 및 하지의 근활성도에 미치는 영향	thesis	https://www.riss.kr/link?id=T16148791
294	기능성 감각 트레이닝이 태권도 선수의 체력과 근 기능 및 균형능력에 미치는 영향	thesis	https://www.riss.kr/link?id=T16090045
295	대학유도․태권도 선수들의 Y Balance Test를 통한 동적균형의 비교 분석	thesis	https://www.riss.kr/link?id=T15685152
296	대학부 태권도 품새 우수선수와 비 우수선수의 균형능력과 기능적 능력 비교 분석	thesis	https://www.riss.kr/link?id=T15656715
297	여성 태권도 품새 선수의 햄스트링 좌상 병력 유무에 따른 고관절 및 슬관절 등속성 근력, 근활성도, 균형 능력 차이에 관한 연구	thesis	https://www.riss.kr/link?id=T14686527
298	국가대표 태권도 시범단 단원 및 겨루기 선수와 일반 수련생의 하지근력, 체간근력, 균형능력, 고유수용감각의 차이	thesis	https://www.riss.kr/link?id=T13227918
299	남자태권도 품새선수와 일반대학생의 평형성 및 보행균형의 비교·분석	thesis	https://www.riss.kr/link?id=T12645553
300	검도, 유도, 태권도선수들의 체격특성과 균형반응능력의 상관관계에 대한 연구	thesis	https://www.riss.kr/link?id=T12432612
301	태권도수련이 초등학생 하지근력과 균형능력에 미치는 효과	thesis	https://www.riss.kr/link?id=T11846715
302	태권도 프로그램이 노인의 균형능력에 미치는 영향	thesis	https://www.riss.kr/link?id=T11450318
“Literature retrieved from Korean databases.”

## Sheet: Chinese
No.	Title	Publication Title	DOI/URL
1	跆拳道教学中体育游戏优化设计与实验研究	thesis	10.27042/d.cnki.ggztc.2024.000092
2	跆拳道基本腿法训练对听障学生动态平衡能力的影响研究	thesis	10.27247/d.cnki.gnjtc.2024.000010
3	非稳定抗阻训练对跆拳道运动员平衡能力及旋转技术的影响研究	thesis	10.27384/d.cnki.gwhtc.2024.000029
4	奥运会武道项目国际化发展对武术入奥的启示研究	thesis	10.27384/d.cnki.gwhtc.2024.000264
5	功能性力量训练对提高高校业余跆拳道运动员平衡能力的影响研究	thesis	10.27340/d.cnki.gstxy.2024.000043
6	跆拳道训练对4-6岁儿童动静态平衡能力的影响	浙江体育科学	https://kns.cnki.net/kcms2/article/abstract?v=TI3o-D_a8xmXUkEpNETGQqiODhGzMc0aoVWDEyz57FqmvKCLh5RSZU3qHV_pdXP1Ii5SU4L3HjoMTcJ-JS_-Ab_QLRXYQASvlNZvFuXLAc8OFEheyrin2C18FqpfRtq-A3_6UdY8wUJ7BnlHA_UzRpJ4SHumIAvPJJqkhlyu3-sH3qxfBNA3T9v_lUL0yVpjcZY8StaHrOY=&uniplatform=NZKPT&language=CHS
7	跆拳道运动员核心力量训练价值分析与有效方法	青少年体育	https://kns.cnki.net/kcms2/article/abstract?v=TI3o-D_a8xn3tgjwBi6MTUmj5kanrdM1kbAEgtPxmeKVTwCfF9HuUeQOAuv2xCqSDRjxDgfz74rDAtAfXqJZq_neZs2Vyf_cJDuiAN5nv7bou0zDE1w4E_H_jViGF5tzzF1qq7QvpCDmITbdyjwxavVEGlKyYEsi9uZyqnukEo6NDhpQPmOpj13qAYdt5bRuzEbxkGTDSOk=&uniplatform=NZKPT&language=CHS
8	体校跆拳道运动员核心力量训练价值与策略	青少年体育	https://kns.cnki.net/kcms2/article/abstract?v=TI3o-D_a8xmz063xKxFKIFkZeowATThbYbAAD7vmlNv2k1KL3DHqUqrU_yCuFuJAFyCukdE_iwk3THX7BaV63eYqUkHBHxEp2X1aFZFQyECC4AXj7WtKIix_S5HkapI7KUnesijt3kDiZhH_X4AD_p4-Tuhqs-gpjeFh6vvM8GcTJXzh8ze-6J3Uoj8eXdDM1Qghir5zuI0=&uniplatform=NZKPT&language=CHS
9	下肢两侧功能表现差异预测非接触性踝关节扭伤风险：318例青少年跆拳道运动员追踪研究	体育科学	10.16469/j.css.202307006
10	8周悬吊训练对跆拳道男子运动员平衡能力影响的实验研究	thesis	10.27401/d.cnki.gxatc.2023.000089
11	单侧训练对青少年跆拳道运动员下肢肌力不平衡影响的实验研究	thesis	10.27401/d.cnki.gxatc.2023.000130
12	非稳定性抗阻训练对跆拳道专项班学生后旋踢技术踢击能力的影响研究	thesis	10.27859/d.cnki.gxhsf.2023.000319
13	核心稳定性训练对跆拳道运动员旋风踢技术运用的影响研究	thesis	10.27364/d.cnki.gttyy.2023.000151
14	跆拳道练习对幼儿平衡能力影响的实验研究	青少年体育	https://kns.cnki.net/kcms2/article/abstract?v=TI3o-D_a8xkyJqC6xNYzBTYnUvtPKb-bkx5RYlRzWfeawXDFonWqH0cDN15uXdVkH1G-1ma_qXMYr5qbpPrWuHsDBzq9Q0-d8BbDiQ2cGxBB9CzFHDFbrkDVOxKQyFAj5etqfpYwN9qrADqogfk18iQv3Ylez-iDmSrMGlt1oAeV5QSye9881r0d28Y2ShFlXoNnMX5XRHc=&uniplatform=NZKPT&language=CHS
15	功能性训练对跆拳道运动员训练效果影响的实验研究	当代体育科技	10.16655/j.cnki.2095-2813.2204-1579-5997
16	跆拳道运动员核心力量训练的策略研究	文体用品与科技	https://kns.cnki.net/kcms2/article/abstract?v=TI3o-D_a8xnNZayPCbVuNIT0YDqJxxo-vrBtuBwZqA1QnY1QSHEPbkt1QDqu6mICrKnhAXAf3TlpXrBM9B2UmhH8pracIYAb5pbMFpOde6aNSeG0j52q7tfjYrHfqg6SEqYIeQRP0L7PPETXe0ufHjcQhzam71nVdwXHi8gUvCpT4Wc_odvNVRHf_fE5TX8yS5LcPgrNFEs=&uniplatform=NZKPT&language=CHS
17	我国优秀女子跆拳道运动员竞技能力特征与评价标准研究	thesis	10.26961/d.cnki.gbjtu.2022.000014
18	跆拳道基本腿法练习对5-6岁幼儿平衡能力的影响研究	thesis	10.27315/d.cnki.gstyx.2022.000150
19	功能性核心稳定训练对青少年男子跆拳道运动员平衡能力影响的实验研究	thesis	10.27401/d.cnki.gxatc.2022.000128
20	整合性神经肌肉训练对青少年跆拳道专项素质提升的实验研究	thesis	10.27684/d.cnki.gxndx.2022.002468
21	探究影响大学生跆拳道选手动态平衡能力的制约因素	湖北体育科技	https://kns.cnki.net/kcms2/article/abstract?v=TI3o-D_a8xmP85-9egPY4_h6c8iw8ErLr0JjCvy4MVBuPG6Wyrvo8IZB_rRpmzLmYn6sqyIDa5jz89XTLvMGp77IUjXOGcN7BW3LISq5to_6N3MRN1iVKKdQouggj52Hlhz4M7jn_L5c3T_R_z2CxJNxqGmP3daT2xLmZiORAenMLXXfnv-KZmt-Xaelyuj8qOOkNWccO_M=&uniplatform=NZKPT&language=CHS
22	一种跆拳道平衡训练器的研发	体育科技文献通报	10.19379/j.cnki.issn.1005-0256.2022.01.054
23	听障跆拳道运动员在双腿站立到单腿站立过渡任务中的平衡能力研究	中国体育科技	10.16470/j.csst.2020036
24	简论跆拳道运动对青少年身心素质的影响	青少年体育	https://kns.cnki.net/kcms2/article/abstract?v=TI3o-D_a8xkv8bJjP3E7AhL0SuhId0pJ5kILJnRhCdRWAqBBZofuh-aj8FB1qFfl2ZSyepW7jveIzaTIh2PWAlr3pCQCfOrR3VKuFFaCmMkDr5RH_yFqVP_b2N9tIrsC-59tWosGjzirIL8kq4UeB4rtUhTRJxVLdATe2H1RJLM2hLE1QyrvbxHwJTHFtOG37ooAvHOL0tA=&uniplatform=NZKPT&language=CHS
25	核心力量训练对跆拳道旋转动作踢击能力的影响研究	thesis	10.27432/d.cnki.gxsfu.2021.000828
26	感知运动能力对跆拳道运动员技能水平的影响研究	武术研究	10.13293/j.cnki.wskx.009171
27	跆拳道运动对青年女性静态平衡能力的影响	医用生物力学	https://kns.cnki.net/kcms2/article/abstract?v=TI3o-D_a8xk5hdZkwwCyFoh5NHRmAEr3zD9ogjVXerrio_eDFMzmFOy4STqJJilpxC8gDVn56bpI0eiX7iv7lWRhb-CKvbqx3DBeG3J-_qCGpMIORYR7khVfmugctz_oFJl_vUm3KimUo65kczro8o5Ah_VrOw7cFH8mKv0B37HtX2g2UV8QMsRK1w2eUHwhYq51rIszs_4=&uniplatform=NZKPT&language=CHS
28	青少年跆拳道运动员身体素质综合评价指标体系构建	青少年体育	https://kns.cnki.net/kcms2/article/abstract?v=TI3o-D_a8xk5hdZkwwCyFoh5NHRmAEr3zD9ogjVXeroMp7NNbpAM7wt3HS5e690lsPRfafJriuG33qSQMB8P0EGlP4dbZxoCksvdYEEnBlimA8xW9VhW2IbsFgwLgCMqrXToEDYq7LByrXupH1QRZH_enKg-QEHSTfzErbPekXI1JylrSKnk2tW3ryDuVHLEghGi0b_8qGg=&uniplatform=NZKPT&language=CHS
29	6周组合加压力量训练与高强度抗阻训练对跆拳道运动员下肢肌力、本体感觉及平衡能力的影响		10.27315/d.cnki.gstyx.2021.000229
30	跆拳道品势运动员动作稳定性的实验研究	thesis	10.27384/d.cnki.gwhtc.2021.000274
31	爬行训练对大学生跆拳道运动员击头技术踢击能力的影响	thesis	10.27137/d.cnki.ghusu.2021.002059
32	Flexi-bar训练对大学生跆拳道品势运动员格挡动作质量的影响	thesis	10.27137/d.cnki.ghusu.2021.002435
33	跆拳道训练方法在足球训练中应用性研究	当代体育科技	10.16655/j.cnki.2095-2813.2009-1579-8953
34	功能性力量训练对跆拳道选修大学生速度素质的影响研究	thesis	10.27340/d.cnki.gstxy.2021.000146
35	功能性训练对跆拳道运动员难度动作影响的实证研究	thesis	10.27364/d.cnki.gttyy.2021.000046
36	Crossfit训练对提高少儿跆拳道初学者横踢技术的效果分析	thesis	10.27760/d.cnki.gjlxy.2020.000124
37	跆拳道训练对幼儿运动能力的影响研究	thesis	10.27247/d.cnki.gnjtc.2020.000130
38	标准视角下跆拳道项目科学化训练水平提升探究	当代体育科技	10.16655/j.cnki.2095-2813.2003-5358-2364
39	核心稳定性训练对跆拳道专项生下肢力量的影响研究	thesis	10.26961/d.cnki.gbjtu.2020.000047
40	跆拳道训练对发育协调障碍儿童动静态平衡能力的影响	thesis	10.27064/d.cnki.ghasu.2020.000873
41	跆拳道课程训练对初中生心理健康影响的实验研究	thesis	10.27284/d.cnki.gsxiu.2020.001119
42	跆拳道训练在听障学生身体素质发展中的作用	thesis	10.27159/d.cnki.ghzsu.2020.002597
43	核心稳定性训练对跆拳道专项学生平衡能力影响的研究	thesis	10.27247/d.cnki.gnjtc.2020.000140
44	悬吊训练对跆拳道旋转类腿法专项技术能力的影响	山东体育学院学报	10.14104/j.cnki.1006-2076.2019.05.013
45	亲子互动教学法在5-6岁幼儿跆拳道教学中的设计与应用研究	thesis	https://kns.cnki.net/kcms2/article/abstract?v=TI3o-D_a8xnOp6RgJPeRVKbIrrg61TWN-a7tL0eG0MzwbZdQfMhuR_M84jGaW2_nHknhRC-LCI1m1F-EUy8u04e7DmzQcB2ZHafBUjhBmRxxIOFwK5W2r2V2qfoRuHyfwWjJLvWtaMCuPAzq9G3zWx3ZfsYgKQiZhCUhGwxUVPsv45oLrCNo-GbCGHaWzOgRL-N1nARSYGU=&uniplatform=NZKPT&language=CHS
46	跆拳道运动员运动损伤与整体姿态的分析	thesis	https://kns.cnki.net/kcms2/article/abstract?v=TI3o-D_a8xnOp6RgJPeRVKbIrrg61TWN-a7tL0eG0MzwbZdQfMhuR0n_sfaBq8JidpxKEin6R_QCzJv2zbYrpEQKhEopwQTW-PKFC3wpqR6pyTCl2emK51AKKFcErfCiBNkws6oZiRs56YGGwkwr0PcpaDRwW75_OSjDc5J2Lq-jDp6UqkEfX2oc-rYuGjCBK_vxMUGP2ms=&uniplatform=NZKPT&language=CHS
47	非稳态条件下力量训练对于跆拳道品势练习者身体平衡能力的影响研究	thesis	https://kns.cnki.net/kcms2/article/abstract?v=TI3o-D_a8xl5EK6Tx7iygwP9ywJiZaDgdeoGxj5rZ9e0NMdMoM_6u3t1ufchKDzUxaNVNMcCoWXLcHvg0QsgcVa8o-AKIS1ZTZiwJiha1HKHe_mEQwbgOld0PdVQTcPnk7ouQG1r3QYG6kfTslZbC7-oDlXwkJkAmu95J7rOjzeUHXP-QUoqpoE01AUDoqDqA4c4Wfhgyjc=&uniplatform=NZKPT&language=CHS
48	软梯训练法在跆拳道专项训练中的应用探讨	教育现代化	10.16541/j.cnki.2095-8420.2019.37.027
49	软梯训练法在跆拳道专项训练中的运用研究	内江科技	https://kns.cnki.net/kcms2/article/abstract?v=TI3o-D_a8xl8AwQv-8xZqf7VFlWdbMHMZrus3y82BZkO1iQm0OP1rTcivDeOmFvYmW7YCYBuD8t2N_A5CzV8MXQjPmKvosNeiN1QJJteXle-PJ4b76im6fJAqe4Z1F7KfAvTnca2GTp-MpqhgS8iMvcfDIRSj3NXnBAIeIi6qxJ8MuM9EOQFAGh5AG2DbMOMMCPGZYhW1r4=&uniplatform=NZKPT&language=CHS
50	青少年跆拳道核心训练中存在的问题及对策研究	运动	https://kns.cnki.net/kcms2/article/abstract?v=TI3o-D_a8xl8AwQv-8xZqf7VFlWdbMHMZrus3y82BZmBwExNgjgDoFA2ETbarWaUn-k9-ocFMVI31gMzFQJ3Fx0IZ5-ATkbWJGfjlBpBgldL7b798ugHC-eQfyDyoyL1-3r4QjC3xrZxaqjhiULD1l7HNKbbd-TrkJQzSQMYbU1WS150anLPvC-Zpddy23LqjzXpLbocfMs=&uniplatform=NZKPT&language=CHS
51	身体运动功能训练对肇庆市男子跆拳道运动员横踢技术的影响	thesis	https://kns.cnki.net/kcms2/article/abstract?v=TI3o-D_a8xkdHjw-Sg94dVzxBTrkspVOiCY4TWUjox7gcND4tDk14m9g0MqjedbzlO2n0ZJ2datLOo9Y17OMzU2I9xVrYA4YO5pqWa14A_OsDAKAmJqAr9yYlvN8TK2uQHmPH5sko3t9dKhoW-EN24acvuR2eR2rsYTmWK5b9cCzVaN_HobHC0A3JfM7T2K2494YJaiSsOI=&uniplatform=NZKPT&language=CHS
52	核心区域的力量训练对跆拳道高位技术踢击能力的影响	thesis	https://kns.cnki.net/kcms2/article/abstract?v=TI3o-D_a8xkdHjw-Sg94dVzxBTrkspVOiCY4TWUjox7gcND4tDk14r248BkwsLdel5KczlC18whSu_LkfRyIb7O0A4ulYIU4lmKJYUzVTp7L9BsHiyNQ5LYCjRphhah_NeJp6EcUpAlPCUSqmapQBbnGM8aHN4JZadZr8gVx36RZhQV7PtZJ9MWyufpBeYunAUZrV8m-vvA=&uniplatform=NZKPT&language=CHS
53	跆拳道练习者脊柱机能及平衡能力的研究	浙江体育科学	https://kns.cnki.net/kcms2/article/abstract?v=TI3o-D_a8xm3hm3EG6dYLZcjj4d8wDld7dvPwE8AyS8Ml6hhJKqQf302on6-rhW7Plnx4eV8IZEdRkpfquh6077QJ9tsu68r3YkpVLuvIMcLO2EL2zInVH27yRrPE9G0YG_3ful8jCBCuf-WLdnGfkaUBFcYYkylhP0208uCO9AQOUH_HQ6rCN_8wMdv45nqrnokLUAqw60=&uniplatform=NZKPT&language=CHS
54	奥康跆拳道俱乐部的运营管理研究	thesis	https://kns.cnki.net/kcms2/article/abstract?v=TI3o-D_a8xm3hm3EG6dYLZcjj4d8wDld4d-u8YOItigsNM6pPcDf6PlZiZs9C7f70K-u4WFGFGERaxvps6I88LuasEaSCg4RU0CSutwGtICbcB9H973AXI4v4tiSmq37CHcy8LDavobmCat-rr58u2ouzki5muSasLvvcnyrxc22wQcybbHJksc-KULqpHRXvjtt4a3ivNM=&uniplatform=NZKPT&language=CHS
55	跆拳道运动对女大学生身心健康影响的研究	韶关学院学报	https://kns.cnki.net/kcms2/article/abstract?v=TI3o-D_a8xnmpjHfXbHP6i3i2wR80FO5uIPPEBmC2bGslnLYTne8DMikzdYHr2-biQ4qmJpE3yRGxrzn9Injb_bviZjhkPCuyhD8KAAV88kBJ05XbUGVGIbhZFF_3DhyYba7QF-XGipAjzsdRetWnH99pRz1CxOqQIBT3QzU60Pjc9RB27D3fYlQTH8oAMvejLDU9DG554E=&uniplatform=NZKPT&language=CHS
56	竞技能力和性别差异对跆拳道运动员平衡能力的影响	thesis	https://kns.cnki.net/kcms2/article/abstract?v=TI3o-D_a8xnmpjHfXbHP6i3i2wR80FO59Ogy1uGqmpH8cN0Re7u5duFvMAvWUjQtWER7sgdyE5Ms90EF1nIRe91DuT7JJuFNeINSHU5Q9qKzLvYttOS8ybrhKD2zfhnerkwQVv5i7SYEtDGvDsxyhfQND-7wEc24Gh9eyrgU1mbMq7FWEUClcRm7FRQT-BUU-yESkAfmHq8=&uniplatform=NZKPT&language=CHS
57	跆拳道运动员与一般运动爱好者动态稳定性的研究	体育科研	https://kns.cnki.net/kcms2/article/abstract?v=TI3o-D_a8xlSt9tXVac5XfqEwYwnB1VfBm8DGfF2U-JJfCDzGkg4B11KqlSvsLyOcpcXLngl8J9qTUl9XN-v62SyhPktmGsWMKmfDEyvi3oHoG01ZC_CzVGqp1aKbRVknD1O40pmU8v2AxT453nolR5dAoC-KlEDHBIvhxUWus0v_xRPYVBObGVs02fHTv-OF5TkT3MFh2Q=&uniplatform=NZKPT&language=CHS
58	浅析跆拳道训练中身体协调能力的培养	中华武术(研究)	https://kns.cnki.net/kcms2/article/abstract?v=TI3o-D_a8xlSt9tXVac5XfqEwYwnB1VfBm8DGfF2U-KTUD1MNcq8LKtEWulBvs-CsRlJmI8-zlDrJWMM-9vXkkpfWR7YkQ4F7Oz12wVHOpeu-PzP_h-1pQFoPiTx-si7b-cXHt286UQA6Llg8vV_ZXTJAG4N7a9MgQQ-Di6A2eHrs_9t0eSh-sHx79qUB8siHSpFK2_dmj8=&uniplatform=NZKPT&language=CHS
59	核心力量训练对跆拳道品势运动员动作稳定性的实验研究	thesis	10.27137/d.cnki.ghusu.2017.000640
60	男子跆拳道运动员核心力量训练实验研究	thesis	https://kns.cnki.net/kcms2/article/abstract?v=TI3o-D_a8xkLJGD8LikmdFZJhxRq8VAl46VNcxSOwppONetizXj9Dn4M_RbSZ5PiGwDbmjdEt5VNpAvn7ZCh9R9IJCmGXOgctH-0nAH6S18J7uCRp7YrU_gDCwuHLQp8OzE0cGCgaCplWXwoTWOFzius8n4PzmESDzZkMV0rmBe5j6jJkeOjSyk37EDXxyJWlVTwxp8Tvok=&uniplatform=NZKPT&language=CHS
61	江苏省跆拳道运动员赛前焦虑和心理训练研究	保山学院学报	https://kns.cnki.net/kcms2/article/abstract?v=TI3o-D_a8xmiPQsECxRGzrZsDD8EvJwYaDYOOk-e1sM4P69X07BHWWK7LANXQKpFGy9m3n1eeQkYR22MSyeYZNKOVIhiVv6y1ZfYrrtudsYcHmfkOXVw3AonlYNkgfnpcZOxcJbHO-2fauHgnpdNRJ9o1Q3ln4d78ISoXgdxcSZNmAThD9pRIjnSU_95CtvTIM4mqF2Ie84=&uniplatform=NZKPT&language=CHS
62	核心力量训练对青少年跆拳道运动员平衡能力影响的研究	运动	https://kns.cnki.net/kcms2/article/abstract?v=TI3o-D_a8xmp0uKk_9k6rum0jKCjYso02f9qRXD5IvvHVF1JkUT5CUOtq3_9mvGrLPH7s3i6wBgwVpKNMqZtkXaoFF4DHjQv3BfqH445U5lkUpO1MNWg1EynfuXGVVFRfN1QeuWYIo5utGK7UwvGQ_PXRm8No0Hi58ID7eiPDdS9V0bA-bMmYh9WOOUCaDytFIuWUc6EEyI=&uniplatform=NZKPT&language=CHS
63	核心力量训练对青少年跆拳道运动员平衡能力影响的研究	当代体育科技	10.16655/j.cnki.2095-2813.2016.31.013
64	核心力量训练对青少年男子跆拳道运动员平衡能力促进的研究	thesis	https://kns.cnki.net/kcms2/article/abstract?v=TI3o-D_a8xkq2ltJ7O60swlG-5WGwNW82Iz3gSBECt_uqdzWEVl_ZFo3XMZvzmpH7UD96VyDgcC5fGAEGtviuzHUystU347RkpOmkz-nwgkkQnzNPY5G_a1_77JUEDiVbaUzs4QUjU7SODfpsLGaOgLRzR-pMvLakUAJ0tmaDeA8JG39hMc047B30gzh9i5iEGfsLALxvrg=&uniplatform=NZKPT&language=CHS
65	静态姿势评估在跆拳道项目运动损伤预防中的应用研究	thesis	https://kns.cnki.net/kcms2/article/abstract?v=TI3o-D_a8xlfsQz2tFNLxLDnGT2L1h2wG0d1_FV9duK5dmqGbBbpQDos2ft91xmNuk6jYlc77cM4nf56bDjxEHxZnHqmaQTedSa3pcMPMZr-i9zQCDmj6NGPAFmnHf_JFc-CSYh4k8lAArVmmzn6Tt5iTCE7AF486oBWtLI8lpHuBiW6mw4gCXmcZb9o2LJjSvY51slFbmk=&uniplatform=NZKPT&language=CHS
66	北京青少年跆拳道运动员运动损伤与康复训练方法的研究	thesis	https://kns.cnki.net/kcms2/article/abstract?v=TI3o-D_a8xluwRbn-u0Q7EtDmACl_MF8sLUvu6vU9DLj7NhbL34HL57GHtPd_m2IS6PvHN7pw8eDzynpdgiUCb4z6wd7CE0aywVpU5wMXXKfjh3_H_eBOc8hZKH0HOsnkgSCFDGUIcBammfDN7Yhy3WUYvQMtyslpTLACozKC35YxtHJxaj5hfJslP2YZeow5BIyksZ2eCI=&uniplatform=NZKPT&language=CHS
67	女子跆拳道运动员核心力量训练实验研究	thesis	https://kns.cnki.net/kcms2/article/abstract?v=TI3o-D_a8xluwRbn-u0Q7EtDmACl_MF8sLUvu6vU9DLj7NhbL34HL0ci2n5GOtKzX4LHFJe51OC5_3BCStTey3fY5j-Yiltu4BWogWtwA1naLxuv2Gkx0aBJJe11lyVjYRwHP58wfFkA-xUZXImF4a8FigaVIltfPBwMykH3neoxpzuLJ7nH6jIeBnhDQwW19N8M7xHH2tc=&uniplatform=NZKPT&language=CHS
68	武术与跆拳道运动员平衡能力的差异性研究	福建体育科技	https://kns.cnki.net/kcms2/article/abstract?v=TI3o-D_a8xkBempWhsIXvH2he3jmnkhN2YIWJbTzNutKVSsFhEXv1D7rZS-TB2zB9gIJvs_i23x0PQKL1kAkqre0B-EjnBy0hghma-HxkJuybhYcusqhstWeNHIV_J9vPS7WsBQC8E6nha6sEIT9nvIDHc7eCB_pTD1ZjMdEXjK5MtTCYbQQgob92wCdpX4l64cBNa02RZo=&uniplatform=NZKPT&language=CHS
69	18周跆拳道训练对学龄肥胖儿童平衡能力的影响	thesis	https://kns.cnki.net/kcms2/article/abstract?v=TI3o-D_a8xkBempWhsIXvH2he3jmnkhN0cyXgZDiVkxlJY76RoIhSYw8y9IkrBqs01oQuOGcBUFi3C3d5QIpjfiGPSjRka4jY6WVHBu0NyM3JPi_hzj7SDRsyxPMdmlkvX_p0lLNIulsqn4MQnJ_8cghJFMtCufn0bp5Yy-X4lMtVNKUJxi5LV7moaE4CRm_HyaWZMGBmOw=&uniplatform=NZKPT&language=CHS
70	跆拳道运动对儿童平衡能力影响的实验性研究	thesis	https://kns.cnki.net/kcms2/article/abstract?v=TI3o-D_a8xnEVabqxSHPe78iFCsLwElPoFokqVVBz9zoFEbr6dun3-dQ-eLBr3oX7cwpiSK4NUVuzHnJOZT-lUXK1Qsq_kzCFo1UNoC3z740p-k-n0DwcaXS_N-c3O28hW8uxmxdZBFyVHOmRuELkYyXNg2bYUh0AizwFEC1rVoBfxL9qKMB2n2roaHxh1F7kIWxJWOXeQs=&uniplatform=NZKPT&language=CHS
71	跆拳道运动员静息状态与左旋风踢动作后的稳定性、姿势摆动频谱及同步性差异比较研究	搏击(武术科学)	10.13293/j.cnki.wskx.005594
72	跆拳道训练对学龄儿童静态平衡能力的影响	体育科研	https://kns.cnki.net/kcms2/article/abstract?v=TI3o-D_a8xnfT7UY7gn48EKB2UFiq16omF0Ivx1WSoNfaWzFZDY2Jrlc1HN9WIbRXsPrT8jUioayQb2nZfv6Nzm9aZ5M3lcRmOzrzMrQ_djaqtoPWiyRbgdlRN1SqfbMmtdQ5HtDjXmk2XcI4PKet7y6wtrLSl2_XoI_06x3oFEay1qVe725mdK_zc9hiaDQWQx17pT75_w=&uniplatform=NZKPT&language=CHS
73	国家跆拳道女子49公斤级运动员奧运会参赛年体能训练的研究	thesis	https://kns.cnki.net/kcms2/article/abstract?v=TI3o-D_a8xk3ZDuglh52mMwW0EClExpH5PVV7f7hfzYCduVJhI0onQuRavKWpCLQl3dGsh8ZQBBt9PUzoEuHfqksBuNGNzI0N1uRPKaBammODPxmKz8H3CKx52YVXKuoGCqwPK-XgoPusmj8jbwXl3vS_mWomG3saXfEIZMa0v_bayC5N2AYBxpgG0BD2BMnkQUIx4ARATs=&uniplatform=NZKPT&language=CHS
74	我国优秀青少年跆拳道运动员运动损伤调查及对策研究	青少年体育	https://kns.cnki.net/kcms2/article/abstract?v=TI3o-D_a8xnS1W3frKSY2ZVkyhqpkY36o8KNvWibpWjbpiXDN1dPMLB904yLx-qnPXleFNVpSRTbhW0q1QFeqAhl7Atut527ac5qzppedW08KdvYaAlSwk3rTK7PUBzkEnRBFmg4oVc5xmhiyMR-n4rKMJA02TJTchfYT13KCLa_3xT_tjNhSZxvKkE-1GVhbCZnmbL-Zd4=&uniplatform=NZKPT&language=CHS
75	对抚顺市体校跆拳道运动员平衡能力的研究	才智	https://kns.cnki.net/kcms2/article/abstract?v=TI3o-D_a8xnS1W3frKSY2ZVkyhqpkY36o8KNvWibpWg44vUh-Z5btmaqlQnrXHvFhW-49l9PemobEYtg1m7g-ooQGs_puAL4PS64InQ77KxVg9Sn9VLROv8PuDvstbBOybZLQosbWOn8yukYMGq4-x8kanMZ27y3n1kjCEUBCX31BFNTSLRtCqZ4BBvWhXvi&uniplatform=NZKPT&language=CHS
76	功能性训练视角下跆拳道体能训练手段和内容的设计研究	thesis	https://kns.cnki.net/kcms2/article/abstract?v=TI3o-D_a8xmDcbNoBQ6GBc9FEZ1gVXskM-4PC-BxX3il-VHocr8N5kqJin3PTqfCMxqIRn2x-HutBSpPD1iJ5GU7ogSuUQvcNGhPWDfmaCL_ftouthFrY9EZqlgQ9aAs4YzLf3s4gJVnclc99aITry6qwB6yELlCFcoNm9nN4Js-d2E_jWAqfGpThyCUEIEIK93pMVnu1Z8=&uniplatform=NZKPT&language=CHS
77	青少年业余跆拳道运动员核心力量训练方法体系构建初探	thesis	https://kns.cnki.net/kcms2/article/abstract?v=TI3o-D_a8xnvB0BIuxl6EumzjT6hI-zD9MTcXDa4ERJYAunN_dAIDr-5xglG4dpbZkOIHNYTdSUpgeISRwiD6mPT-HkJRKtZe-_Av5pf2ldQjTglUPkIKPnbW6TY20X4fnYrOo5LzQ8VjUkH_DdPUFTzOlr-csb_hBYhE6P_HBdeshhjzenj-qakjQ_ulio0tVxkDz5Nphs=&uniplatform=NZKPT&language=CHS
78	跆拳道训练对普通高校大学生体质的影响	thesis	https://kns.cnki.net/kcms2/article/abstract?v=TI3o-D_a8xnvB0BIuxl6EumzjT6hI-zD9MTcXDa4ERJYAunN_dAIDvNHgLn19ea8DAOtHd5zWsO_daEn8QwArp6TIXv76xtCk3WASIry8GBjqKoojekgvwfoTW8s-cy1jcdxvEbs9oM_Ko90qWbQxuDxfjrsTH0v5orYJB1hep2JxszjJRElmAzDasxmxuZ3gi2is5T_erI=&uniplatform=NZKPT&language=CHS
79	跆拳道运动员夏训前后某些生物力学参数变化的研究	thesis	https://kns.cnki.net/kcms2/article/abstract?v=TI3o-D_a8xl2tL1icqlCapg6iETBFkRsPdDA2L8EZnPmLZs1obPgRO2f2QWCMtQo_8wKbcpjGH-yoqBwuZ0aMRgDtdzfiyFmMXwGlcK9JuYoOCWpd9iop2np2RlJ20wwnxON07qu2wzlcmHVj9prIqdb7WUuEcTm1RobgSoHYQycjxroMDTJ6Qa8hUWON0jlfBkBrew4MEI=&uniplatform=NZKPT&language=CHS
80	跆拳道运动中力的运用	产业与科技论坛	https://kns.cnki.net/kcms2/article/abstract?v=TI3o-D_a8xkswkrdgWh1LtV7LHkHj6gq1fxtrC1XVyp3j0WIqEojgEfC1cQJGDndJRZS_AOf0TK_oGaDUIQGHnnbQcmpKgg4A8e1JitUHx0ItEYiA3ZI_Cz60BrWzcHu6CN5RtBDxaJqwCkEMyylNJwIhQbI7pHgwRLOc0NBYgxu0OoQTBHMcS_hMK1sCumf&uniplatform=NZKPT&language=CHS
81	跆拳道练习干预对小学生体质水平的影响	thesis	https://kns.cnki.net/kcms2/article/abstract?v=TI3o-D_a8xlnEUjbjBao2W7C_sYPw6wy-WOSTfwdENhWLV78mUDwRTLiFgGu-q7GWlhMo8FJyT7S-cfeWI8g4AUCnvSRd7f6INde4doOKUhwTP4000VJ0DpmLBnGFl-1TcE5VDeA9NNSOSBuujxmKgMQT8ccrFVb_PvqCjx1k5NKqfK1vdOJ_eeqTlWNDWwyUdu_VhPxpV0=&uniplatform=NZKPT&language=CHS
82	对跆拳道运动中平衡能力的作用及训练手段的研究	当代体育科技	10.16655/j.cnki.2095-2813.2014.04.029
83	对跆拳道运动中平衡能力的作用及训练手段的研究	当代体育科技	10.16655/j.cnki.2095-2813.2014.02.060
84	男子跆拳道运动员核心力量训练实验研究	thesis	https://kns.cnki.net/kcms2/article/abstract?v=TI3o-D_a8xnqQ44BlodRIi_xJIzrN8kCsBKOL8stzhFwfnLYUSk4BazGEEpkfzkA-VHPFyKt7yk6GcFVrIak7zQHw5WbqrkZmB6pQvIQp1r_MVZhclo_KowkxNVYpA5EbieKhID5CLFn71dzHdqnPnlJFhhwj9OSJccc3MoSYoDOGFiFzGVvRskZM7tmnzaU_d-mmJR__2I=&uniplatform=NZKPT&language=CHS
85	浅谈核心力量训练在跆拳道运动中的应用	当代体育科技	10.16655/j.cnki.2095-2813.2013.15.084
86	我国女子跆拳道奥运冠军体能特征研究进展	thesis	https://kns.cnki.net/kcms2/article/abstract?v=TI3o-D_a8xmKT8_ZsMl-ADwwMBbPAj0oJLW4g05bJvccrZqHOmSXZs3J8Sb7j_q0cPJqF1nrT5DgeCKHgP790lJJr1U0_Z-KWx85-pzu5dHwT7vqE8Ls6sR9EyngNmyXmZl5XnOYNvnlJj5GkZDE5zwHDrCnsO0hiHt0mzCj4WBVPyGzLZPymRDq0BbT6lfzFwxUCTONajQ=&uniplatform=NZKPT&language=CHS
87	跆拳道运动员核心稳定性训练的实验研究	当代体育科技	10.16655/j.cnki.2095-2813.2013.06.067
88	跆拳道运动员赛前控体重方法的研究	运动	https://kns.cnki.net/kcms2/article/abstract?v=TI3o-D_a8xkb3ocPEaYXJCCmn4ikdwiJvKt593j7LomobIQcdS0EDlRuGTJyoMxkZww4wTzlQUSk0bNYg6OGgHaFEhR8Fkbn0ET638mwABetOayUtFm6g1lKhg6Vo1pe5qsTW1xof58hcgiM7IE3iif118axsiUIF2VHqekt41VPahgHs_kM4h7fNZfKfUi4&uniplatform=NZKPT&language=CHS
89	优秀跆拳道运动员静态平衡特征定量分析	沈阳体育学院学报	https://kns.cnki.net/kcms2/article/abstract?v=TI3o-D_a8xkb3ocPEaYXJCCmn4ikdwiJvKt593j7LokPjmGXgPw2GPU8wmg3Uk75R_A6q8oi25O0zET0ywDQn3A0j2ZG3p80LNuQXokaGgEoq1UijCsUgMJcHgPuE8jZ0yJiCOuidZhnkEEkO6B699RhH-pIOMNBuDNjkvQetoChxBHvgKDU8z0Juw2lH8l3&uniplatform=NZKPT&language=CHS
90	跆拳道运动员专项快速力量训练的研究	thesis	https://kns.cnki.net/kcms2/article/abstract?v=TI3o-D_a8xnwH_UV87X_DX4QQZJvxbnySpD6c1rl5DcoB8u2_PYVfws9m6d3UhZ4JFBJjP2gHiIHX4If47qZ0MpIuL5xLHyIuOUeI0hoxnZVdF6qGICzNFEc4B6LcHwBeySqzomjCKyMkk382bOXaYSaXfeIfv7qJZlYhTx5l1Hny-NygcgT3Etb-pJhLEf7YxALtqd1SP4=&uniplatform=NZKPT&language=CHS
91	跆拳道运动员专项身体素质研究述评	哈尔滨体育学院学报	https://kns.cnki.net/kcms2/article/abstract?v=TI3o-D_a8xms4gK98UZ9iwhYUzJ0Ju-9CPmr6CLTrf2yF5iUsw3mDmWjKPVgRQbr7AReLi_gHu8ix9V_M6YnfzjoGyC6NPZyeeJeOP4evwq_ATPZbF0aUELGb2pllsBNPTlXEla3_CaLE1pVqMx-jSQ9CE0X7RRWCOoTFAF253PYEA5H2uxfiBsTk7ZvdA0v&uniplatform=NZKPT&language=CHS
92	从跆拳道品势的评分标准论影响其演练水平的因素	当代体育科技	10.16655/j.cnki.2095-2813.2012.12.052
93	少年（10-13岁）男子跆拳道运动员专项身体素质评价指标及标准研究	thesis	https://kns.cnki.net/kcms2/article/abstract?v=TI3o-D_a8xm9UZ2VL0MtG7cEDWnc6wXJzOAjl0Kd7PwyktjQ0Ikp_1Bx2Rim-Uz6m5EfNcyQ61JcnSDYvk3eL18vpQdhXNklvykJHwsJyvt4W7BQnSlAa0ci3pVT7f9cjHitoqRjDYUMY784rjClDAxCPAzId8gc3KHBHMmD3q4eJpuOQhCH3BiZLbcdwf6KV3TnAKhn0NQ=&uniplatform=NZKPT&language=CHS
94	浅谈跆拳道运动员身体协调能力的培养	内蒙古民族大学学报	https://kns.cnki.net/kcms2/article/abstract?v=TI3o-D_a8xnvtOA6C7bpwPhSgnx25V1EroR9WhHboI2-j6Me-g80Dbi2TlcBDXl7RQl0pg7r0Mp9WGgML4neniVZtdmfXPU2_lgsZyRj035h_nVR3jAEEJZdvyLriSQBn55cSorxkjRRy3McIbZOq9KPYgB6HNxrxHdcMUSWahx0h7E4EB5u298_1a-q38-h&uniplatform=NZKPT&language=CHS
95	运动生物力学在跆拳道步法教学中的应用	黑龙江科技信息	https://kns.cnki.net/kcms2/article/abstract?v=TI3o-D_a8xn7GB017JsvHqfRBghqSibK5NqV03P6tph5FNelnYL72i6lIYxObTGxMzLbaag_omuEmoyfa8Ku1rE8gxX7pKa3BEWLg9-yVxrszQIoCfwRqyvsMjc4Rpi5EfPKFz-KQUdGAjqYfet7V1yKIpFIxoUlAHC8oJShqEHyjPowyNXOEf44Q3pV5OuO&uniplatform=NZKPT&language=CHS
96	我国女子跆拳道竞争对手技战术分析	体育文化导刊	https://kns.cnki.net/kcms2/article/abstract?v=TI3o-D_a8xl9N-u5dFbDmutlUCVq-QLC8tSz0rCyIxNECPOXbZ4rNvbUcby8aQD4Sr2cfc-4dDEvBu6O27YLD9AqmQzp4i8Zr-fzhSxmiFLS03sGIdoM4YdFh7mpR9eSE2RHgxfqLUVy_nHr2IemmWeE-0ZGQXgMRoF_f8C4RI0oJ8mLxIVcyrE5GbIeItZr&uniplatform=NZKPT&language=CHS
97	临场心理素质对跆拳道比赛的影响	河南科技	https://kns.cnki.net/kcms2/article/abstract?v=TI3o-D_a8xl9N-u5dFbDmutlUCVq-QLC8tSz0rCyIxPg3y2GVXoqaratyEgM_EuikOxtyvQHVQzalFt68VhqgTZbh0Jgl4bs3q622Q3ScGjJZaxTBy-KMAeDApRqJ8RCgc8Aa5AGIJQApB3_5_289iu7-wS9nf9e2JYAUMP2oqBzKCCKnjIizxUblxV6P_sr&uniplatform=NZKPT&language=CHS
98	我国优秀跆拳道运动员体能训练的诊断与评价	thesis	https://kns.cnki.net/kcms2/article/abstract?v=TI3o-D_a8xknfeCah0nqHunhCbpDbK-6ltCmO5QhNfsjflPqbRRwv013Jq90gHh-Z4wcJUmBfVyh1dBPPNoKDNHVvrzgK-2-wPDhwbkIFVdzA75v29qRQ3nmHH5zWQSgvMxfvoGMU0sEeRdRxKYKKPm6JvafLNwUl1aeW91yzQTYR0-dz6J_VpTkzaVnIU1xJCbDgJPFsi0=&uniplatform=NZKPT&language=CHS
99	浅谈跆拳道技术中“防守反击”的形成	科技信息	https://kns.cnki.net/kcms2/article/abstract?v=TI3o-D_a8xmGTI3Mh-BmD6QZ4IftQE5FlRsNMyybSvEMGJ-cVsxft4yhciQRiojmcbsndFn_xs__Z-_7mtz21b7uKuEFoZEeGfYyd6GqttyYyxNZRyll1u2Ojg6qcXgQrQshi-25Hm89yR4VjQuTRrs29MGM-ZLDheebT1vNUQut3uj2KSBJZrQBrng-fKNF&uniplatform=NZKPT&language=CHS
100	跆拳道运动员平衡能力的研究及训练手段设计	thesis	https://kns.cnki.net/kcms2/article/abstract?v=TI3o-D_a8xmGTI3Mh-BmD6QZ4IftQE5FAcGjjCBJTmTjE16OUMqB9MVaUOq0wQpt2sahthkKctZ3MYqiskRz0hi1bC-JABxlzShLcbJU7cZxFAHef-j0WCNZKoMeMHnBEkQel2AEND0XLVrYjN-g3-IpyNyrOVoEyorB1cxdgK8AUhhls4k_8aiNLhEKBapRCWHZVZQEzVk=&uniplatform=NZKPT&language=CHS
101	跆拳道步法灵敏及训练手段设计的研究	thesis	https://kns.cnki.net/kcms2/article/abstract?v=TI3o-D_a8xmxa0uFGRK3Bam9ucsI-v1mBJeitY4LIJfZe8uKWlHSMEdMHGIwE6RAZl6d_up85j6hqcu_ZCpxeWV8oxCCmA4iouiHYXXbc2WDsf1xEFm1R3fU-si72atZYvx06DnLmTOWagbjMlOibBcTAqasltSe3rhqzNjyCS0gmIbJAjLqoSwS16HYVj4FCvW6edF4T5I=&uniplatform=NZKPT&language=CHS
102	跆拳道比赛中盲点的利用和预防	沈阳体育学院学报	https://kns.cnki.net/kcms2/article/abstract?v=TI3o-D_a8xm8QxyZSar2KVyF7ptV9qxRH-xElIPE92c9fjAcRRVvWveyvUJ1Rb4e07qDYAZ1DxoHtnjDIfyZXgneFT_KvrpJvz_VTqXPGwsuRPeL510-E8xg9X0m7FMPvHfqFmIbDA-pOxkIrwc7hp1r9A4y1ZpLwDiNIwALs0Fi_PJhgB1BtvrhJNeZ60rL&uniplatform=NZKPT&language=CHS
103	跆拳道后腿横踢技术中上肢运动对动作结构影响的生物力学分析	thesis	https://kns.cnki.net/kcms2/article/abstract?v=TI3o-D_a8xm8QxyZSar2KVyF7ptV9qxRNbZ2ex68LW0S05omGh7tz5ty3cF33lx6eEKeEhFuJK89F1V58qLcYihQguxhsVP0AkdsOEJEJ54-1QwPPTSbFCExk1s4MyMzb7GjTe3a8-08RcVcSNBjOupF3IWG_zQzB75ELVAu37uwLd47j3sU42qF12OXXRpDuhkq_1tn1oE=&uniplatform=NZKPT&language=CHS
104	散打、跆拳道运动员赛前体重控制的实验研究	沈阳体育学院学报	https://kns.cnki.net/kcms2/article/abstract?v=TI3o-D_a8xlzvWxLe7myktkIetf7JWaO8wJCO6JU4662tP0XdOmuWKwQ5J9f27WUHWi7ABH5SQ_Sx2C_YA_t7cVDsBzuaEfJ5yvAnf2c6IJjuxOx5eWjdSwr7Rra8mOK7gKuEo9SQz695LcWdHvPhQCvp6LmZBfiSSqkQtPXDK5xE6ZLi0v47XIg_l7qbEPN&uniplatform=NZKPT&language=CHS
105	跆拳道训练对4-6岁儿童动静态平衡能力的影响	The Effects of Taekwondo Training on the Dynamic and Static Balance Abilities of 4-6 Year Old Children	10.3969/j.issn.1004-3624.2023.06.015
106	听障跆拳道运动员在双腿站立到单腿站立过渡任务中的平衡能力研究	Study on Balance of Hearing-Impaired Taekwondo Athletes During a Transition Task from Double-Leg Stance to Single-Leg Stance	10.16470/j.csst.2020036
107	一种跆拳道平衡训练器的研发	Research on a Taekwondo Balance Training Device	10.19379/j.cnki.issn.1005-0256.2022.01.054
108	跆拳道练习对幼儿平衡能力影响的实验研究	青少年体育	10.3969/j.issn.2095-4581.2022.12.041
109	不同稳定条件下核心力量训练对跆拳道运动员平衡能力的影响研究	thesis	https://d.wanfangdata.com.cn/thesis/ChhUaGVzaXNOZXdTMjAyNDA5MjAxNTE3MjUSCUQwMjgxNDkxOBoIbHMycTl1aTU%3D
110	跆拳道训练对发育协调障碍儿童动静态平衡能力的影响	thesis	https://d.wanfangdata.com.cn/thesis/ChhUaGVzaXNOZXdTMjAyNDA5MjAxNTE3MjUSCUQwMjA1MjQwORoIdnRwbzh3a3c%3D
111	非稳态条件下力量训练对于跆拳道品势练习者身体平衡能力的影响研究	thesis	https://d.wanfangdata.com.cn/thesis/ChhUaGVzaXNOZXdTMjAyNDA5MjAxNTE3MjUSCUQwMjA0MjQ0NxoIeXl4cGY5ZTU%3D
112	跆拳道练习者脊柱机能及平衡能力的研究	Study on the Function of Spine Column and Balance Ability of Taekwondo Practicers	10.3969/j.issn.1004-3624.2018.03.022
113	竞技能力和性别差异对跆拳道运动员平衡能力的影响	thesis	10.7666/d.Y3499780
114	18周跆拳道训练对学龄肥胖儿童平衡能力的影响	thesis	10.7666/d.D01006185
115	核心力量训练对青少年跆拳道运动员平衡能力影响的研究	当代体育科技	10.16655/j.cnki.2095-2813.2016.31.013
116	跆拳道运动对儿童平衡能力影响的实验性研究	thesis	10.7666/d.D01006192
117	武术与跆拳道运动员平衡能力的差异性研究	Studies the Difference of the Martial Arts Athletes and Taekwondo Athletes Balanced Capacity	10.3969/j.issn.1004-8790.2016.02.006
118	跆拳道训练对学龄儿童静态平衡能力的影响	Effect of Taekwondo Training on the Static Balance Ability of School Children	10.3969/j.issn.1006-1207.2015.05.017
119	对跆拳道运动中平衡能力的作用及训练手段的研究	The balance capacity of taekwondo in the role of research and training methods
120	对跆拳道运动中平衡能力的作用及训练手段的研究	当代体育科技	https://d.wanfangdata.com.cn/periodical/Ch9QZXJpb2RpY2FsQ0hJTmV3UzIwMjQxMTA1MTcxMzA0Eg9kZHR5a2oyMDE0MDIwMjcaCDYydnA3Y29m%20DO
121	对抚顺市体校跆拳道运动员平衡能力的研究	才智	https://d.wanfangdata.com.cn/periodical/Ch9QZXJpb2RpY2FsQ0hJTmV3UzIwMjQxMTA1MTcxMzA0Eg1jYWl6MjAxNDIxMzIxGgg2MnZwN2NvZg%3D%3D%20DO
122	跆拳道练习者脊柱机能及平衡能力的研究	灌篮	https://d.wanfangdata.com.cn/periodical/Ch9QZXJpb2RpY2FsQ0hJTmV3UzIwMjQxMTA1MTcxMzA0Eg5ndWFubDIwMjAyNDA1MhoINjJ2cDdjb2Y%3D%20DO
123	跆拳道运动员平衡能力训练方法探究	时代报告（学术版）	https://d.wanfangdata.com.cn/periodical/Ch9QZXJpb2RpY2FsQ0hJTmV3UzIwMjQxMTA1MTcxMzA0EhBzZGJnLXhzMjAxMjExMzcxGgg2MnZwN2NvZg%3D%3D%20DO
124	跆拳道训练对9-11岁小学生平衡能力的影响研究	Research on the Influence of Taekwondo Training on the Balance Ability of 9-11 Years Old Pupils
125	探究影响大学生跆拳道选手动态平衡能力的制约因素	Exploring the Constraints Affecting Dynamic Balance Ability of College Taekwondo Players	10.3969/j.issn.1003-983X.2022.03.016
126	优秀跆拳道运动员静态平衡特征定量分析	Postural Stability and Physical Performance of Elite Taekwondo Athletes	10.3969/j.issn.1004-0560.2012.04.033
127	浅谈在跆拳道运动中平衡力的作用及训练手段的研究	体育风尚	https://d.wanfangdata.com.cn/periodical/Ch9QZXJpb2RpY2FsQ0hJTmV3UzIwMjQxMTA1MTcxMzA0EhdRS0MyMDE5MjAxOTA5MjUwMDA1NzY0OBoIYjZhNTJyaHc%3D
128	悬吊训练对跆拳道运动员平衡能力的影响	The Influence of the S-E-T Training on the Balance of the Taekwondo Athletes	10.3969/j.issn.1004-2644.2014.04.012
129	核心力量训练对青少年跆拳道运动员平衡能力影响的研究	运动	10.3969/j.issn.1674-151x.2017.07.013
130	核心力量训练对青少年男子跆拳道运动员平衡能力促进的研究	thesis	10.7666/d.D01095655
131	散打、跆拳道运动员赛前体重控制的实验研究	Experimental Research on Sanda and Taekwondo Athletes'Weight Control During Precompetition	10.3969/j.issn.1004-0560.2005.06.014
132	奥康跆拳道俱乐部的运营管理研究	thesis	https://d.wanfangdata.com.cn/thesis/ChhUaGVzaXNOZXdTMjAyNDA5MjAxNTE3MjUSCUQwMTU1MTk5MRoIMzVra3JpYXY%3D
133	跆拳道后腿横踢技术中上肢运动对动作结构影响的生物力学分析	thesis	https://d.wanfangdata.com.cn/thesis/ChhUaGVzaXNOZXdTMjAyNDA5MjAxNTE3MjUSB1k4ODgzMzYaCGFidGQ4YzFn
134	巴黎奥运会周期世界女子跆拳道竞争形势与我国备战方略	World Women's Taekwondo Competitive Landscape in the Quadrennium of Paris Olympics and China's Preparation Strategy	10.19379/j.cnki.issn.1005-0256.2024.03.001
135	跆拳道专项核心力量训练技巧	拳击与格斗	https://d.wanfangdata.com.cn/periodical/Ch9QZXJpb2RpY2FsQ0hJTmV3UzIwMjQxMTA1MTcxMzA0Eg5xanlnZDIwMjQwMTAwORoINjJ2cDdjb2Y%3D%20DO
136	跆拳道运动员身体协调能力培养策略	拳击与格斗	https://d.wanfangdata.com.cn/periodical/Ch9QZXJpb2RpY2FsQ0hJTmV3UzIwMjQxMTA1MTcxMzA0Eg5xanlnZDIwMjQwMzAwOBoINjJ2cDdjb2Y%3D%20DO
137	下肢两侧功能表现差异预测非接触性踝关节扭伤风险:318例青少年跆拳道运动员追踪研究	Using Asymmetries in Lower-Limb Functional Performance to Predict Non-Contact Ankle Sprains:A Prospective Study in 318 Youth Taekwondo Athletes	10.16469/j.css.202307006
138	新规则下女子57 kg级跆拳道运动员技战术特征	中国体育教练员	10.3969/j.issn.1006-8732.2023.02.009
139	功能性训练在竞技跆拳道体能训练中的应用	拳击与格斗	https://d.wanfangdata.com.cn/periodical/Ch9QZXJpb2RpY2FsQ0hJTmV3UzIwMjQxMTA1MTcxMzA0Eg5xanlnZDIwMjMyMDAxORoINjJ2cDdjb2Y%3D%20DO
140	青少年跆拳道运动员的体能训练	拳击与格斗	https://d.wanfangdata.com.cn/periodical/Ch9QZXJpb2RpY2FsQ0hJTmV3UzIwMjQxMTA1MTcxMzA0Eg5xanlnZDIwMjMyMzAwMxoINjJ2cDdjb2Y%3D%20DO
141	跆拳道运动员横踢技术动作的表面肌电特征分析	Analysis of Surface EMG Characteristics of Taekwondo Athletes' Cross Kick Technique	10.3969/j.issn.1009-8445.2023.02.013
142	跆拳道比赛规则的变化对技战术运用的影响	拳击与格斗	https://d.wanfangdata.com.cn/periodical/Ch9QZXJpb2RpY2FsQ0hJTmV3UzIwMjQxMTA1MTcxMzA0Eg5xanlnZDIwMjMyMDAwNhoINjJ2cDdjb2Y%3D%20DO
143	非稳定性抗阻训练对跆拳道专项班学生后旋踢技术踢击能力的影响研究	thesis	https://d.wanfangdata.com.cn/thesis/ChhUaGVzaXNOZXdTMjAyNDA5MjAxNTE3MjUSCUQwMzI0NTEzNhoIazNtbTZoaDg%3D
144	悬吊训练对跆拳道后旋踢击打准确性的影响研究	thesis	https://d.wanfangdata.com.cn/thesis/ChhUaGVzaXNOZXdTMjAyNDA5MjAxNTE3MjUSCUQwMzI0NTEzORoIY3k0ampuc3g%3D
145	跆拳道品势训练对高校体质弱势学生身体素质及心理健康的影响	thesis	https://d.wanfangdata.com.cn/thesis/ChhUaGVzaXNOZXdTMjAyNDA5MjAxNTE3MjUSCUQwMzE4NjcyOBoIY2h3ZXlxY2w%3D
146	跆拳道运动员核心力量训练的策略研究	文体用品与科技	10.3969/j.issn.1006-8902.2022.19.041
147	跆拳道运动员技战术运用分析——以2019年世界军运会跆拳道男子54kg级比赛为例	拳击与格斗	https://d.wanfangdata.com.cn/periodical/Ch9QZXJpb2RpY2FsQ0hJTmV3UzIwMjQxMTA1MTcxMzA0Eg5xanlnZDIwMjIxODAyNBoINjJ2cDdjb2Y%3D%20DO
148	卓逸跆拳道俱乐部品牌建设策略研究	thesis	https://d.wanfangdata.com.cn/thesis/ChhUaGVzaXNOZXdTMjAyNDA5MjAxNTE3MjUSCFk0MDE0NTA4GghrZWV2ZGs4YQ%3D%3D
149	高校跆拳道品势教练员执教理念研究	thesis	https://d.wanfangdata.com.cn/thesis/ChhUaGVzaXNOZXdTMjAyNDA5MjAxNTE3MjUSCFkzOTc2NzM3Ggg4dXZydDFpaQ%3D%3D
150	大众跆拳道练习对学龄前儿童感统能力影响的实验研究	thesis	https://d.wanfangdata.com.cn/thesis/ChhUaGVzaXNOZXdTMjAyNDA5MjAxNTE3MjUSCUQwMjcwNDQzORoINGh1Zm1xNm8%3D
151	悬吊训练对跆拳道旋转类腿法专项技术能力的影响	Suspension training on the influence of Taekwondo turned leg skills	10.3969/j.issn.1006-2076.2019.05.014
152	爬行训练对大学生跆拳道运动员击头技术踢击能力的影响	thesis	https://d.wanfangdata.com.cn/thesis/ChhUaGVzaXNOZXdTMjAyNDA5MjAxNTE3MjUSCUQwMjYxNjk4MhoIMmlqdXlhd2k%3D
153	Flexi-bar训练对大学生跆拳道品势运动员格挡动作质量的影响	thesis	https://d.wanfangdata.com.cn/thesis/ChhUaGVzaXNOZXdTMjAyNDA5MjAxNTE3MjUSCUQwMjYxNzY0NxoINmc2M2N5NHA%3D
154	重竞技项目优秀青少年运动员静态平衡能力的差别化研究	青少年体育	10.3969/j.issn.2095-4581.2021.08.021
155	核心力量在跆拳道运动员动作稳定训练中的作用	灌篮	https://d.wanfangdata.com.cn/periodical/Ch9QZXJpb2RpY2FsQ0hJTmV3UzIwMjQxMTA1MTcxMzA0Eg5ndWFubDIwMjEzMzAyOBoINjJ2cDdjb2Y%3D%20DO
156	跆拳道训练方法在足球训练中应用性研究	Research on Application of Taekwondo Training Method in Football Training	10.16655/j.cnki.2095-2813.2009-1579-8953
157	感知运动能力对跆拳道运动员技能水平的影响研究	Influence of Perceptual Motor Ability on Skill Level of Taekwondo Athletes	10.3969/j.issn.1004-5643.2021.09.032
158	昌吉市跆拳道俱乐部学员运动损伤现状的调查分析	Investigation and Analysis of Sports Injuries of Students in Changji Taekwondo Club	10.3969/j.issn.1004-2644.2021.12.030
159	跆拳道核心力量训练的策略研究	拳击与格斗	https://d.wanfangdata.com.cn/periodical/Ch9QZXJpb2RpY2FsQ0hJTmV3UzIwMjQxMTA1MTcxMzA0Eg5xanlnZDIwMjMwNzAwMRoIMWxsenNrYWc%3D
160	得分状态下竞技跆拳道运动员双飞踢动作下肢生物力学特征分析	Analysis on Biomechanical Characteristics of Lower Extremities for Athletes under Effective Striking During Double Roundhouse Kick in Competitive Taekwondo	10.16156/j.1004-7220.2023.06.026
161	我国女子跆拳道竞争对手技战术分析	Analysis on Techniques and Tactics for Arch-rival of Chinese Women Taekwondo	10.3969/j.issn.1671-1572.2011.07.015
162	跆拳道高水平运动员后横踢技术动作的肌力特征	Characteristics of muscle strength in the technical move of backward cross-kicking made by high performance taekwondo players	10.3969/j.issn.1006-7116.2009.09.027
163	中国武术与韩国跆拳道传播模式的差异性研究——基于拉斯韦尔“5W”模式	A Study on the Differences between Chinese Wushu and Korean Taekwondo Communication Mode —— Based on Lasswell's "5W" Mode
164	跆拳道课程训练对初中生心理健康影响的实验研究	thesis	https://d.wanfangdata.com.cn/thesis/ChhUaGVzaXNOZXdTMjAyNDA5MjAxNTE3MjUSCUQwMjAwOTUwMBoIejFpZ2lkYnI%3D
165	太极拳在跆拳道品势准备活动中的可行性分析	The feasibility analysis of tai chi chuan in taekwondo character preparation	10.16655/j.cnki.2095-2813.2001-1025-7057
166	跆拳道练习对幼儿身体形态和身体素质的影响	Effect of Taekwondo Practice on Preschool Children's Body Shape and Physical Fitness	10.3969/j.issn.1005-3638.2020.03.024
167	少儿跆拳道品势训练面临的困境与对策分析	拳击与格斗	https://d.wanfangdata.com.cn/periodical/Ch9QZXJpb2RpY2FsQ0hJTmV3UzIwMjQxMTA1MTcxMzA0Eg5xanlnZDIwMjAyNDA0MRoINjJ2cDdjb2Y%3D%20DO
168	跆拳道训练在听障学生身体素质发展中的作用	thesis	https://d.wanfangdata.com.cn/thesis/ChhUaGVzaXNOZXdTMjAyNDA5MjAxNTE3MjUSCFkzNzUzMDgzGgh4aDIyaXo2bA%3D%3D
169	跆拳道传统品势与新品势比较研究	thesis	10.7666/d.Y3585066
170	中韩跆拳道价值理念对比研究	A comparative research on the taekwondo value idea between China and Korea	10.3969/j.issn.1007-6204.2019.01.007
171	亲子互动教学法在5-6岁幼儿跆拳道教学中的设计与应用研究	thesis	https://d.wanfangdata.com.cn/thesis/ChhUaGVzaXNOZXdTMjAyNDA5MjAxNTE3MjUSCUQwMTc2NDQ3MxoIdjU1NGpva3g%3D
172	长沙市中学跆拳道队发展现状分析	Analysis of the Development Status of Taekwondo Teams in High Schools	10.3969/j.issn.1004-5643.2019.08.023
173	跆拳道优秀运动员赵帅技战术使用特征分析	thesis	https://d.wanfangdata.com.cn/thesis/ChhUaGVzaXNOZXdTMjAyNDA5MjAxNTE3MjUSCUQwMjA5Mjk2MxoIMnRybDN0b24%3D
174	论核心力量对竞技跆拳道训练的重要作用	灌篮	https://d.wanfangdata.com.cn/periodical/Ch9QZXJpb2RpY2FsQ0hJTmV3UzIwMjQxMTA1MTcxMzA0Eg5ndWFubDIwMTkyODAzNBoINjJ2cDdjb2Y%3D%20DO
175	株洲市荷塘区跆拳道培训开展现状与对策研究	文体用品与科技	10.3969/j.issn.1006-8902.2019.22.123
176	“放管服”背景下四川省跆拳道赛事活动发展的困境及对策研究	thesis	https://d.wanfangdata.com.cn/thesis/ChhUaGVzaXNOZXdTMjAyNDA5MjAxNTE3MjUSCFk0MDgwODE4GghqbXhhcDRkMQ%3D%3D
177	江西旅游商贸职业学院跆拳道应用型人才培养的研究	thesis	https://d.wanfangdata.com.cn/thesis/ChhUaGVzaXNOZXdTMjAyNDA5MjAxNTE3MjUSCUQwMTQ3NDgyMRoIbHhzZ3g5bGw%3D
178	跆拳道品势美学探析	当代体育科技	10.16655/j.cnki.2095-2813.2018.18.175
179	核心区域的力量训练对跆拳道高位技术踢击能力的影响	thesis	https://d.wanfangdata.com.cn/thesis/ChhUaGVzaXNOZXdTMjAyNDA5MjAxNTE3MjUSCUQwMTU1MjE5NxoIZnZjcXNvbXo%3D
180	价值理念下辽宁省大众跆拳道普及路径研究	thesis	https://d.wanfangdata.com.cn/thesis/ChhUaGVzaXNOZXdTMjAyNDA5MjAxNTE3MjUSCUQwMTQ3NjU4NBoIeDIyOXN5Mnk%3D
181	身体运动功能训练对肇庆市男子跆拳道运动员横踢技术的影响	thesis	https://d.wanfangdata.com.cn/thesis/ChhUaGVzaXNOZXdTMjAyNDA5MjAxNTE3MjUSCUQwMTU3NTY0NRoIb2xpaGZycnQ%3D
182	跆拳道运动对男大学生体质健康的影响研究	拳击与格斗	https://d.wanfangdata.com.cn/periodical/Ch9QZXJpb2RpY2FsQ0hJTmV3UzIwMjQxMTA1MTcxMzA0Eg5xanlnZDIwMTgyMjA5MhoINjJ2cDdjb2Y%3D%20DO
183	跆拳道选手训练与比赛脱节原因探析	活力	10.3969/j.issn.1007-6263.2018.21.036
184	江苏省跆拳道运动员赛前焦虑和心理训练研究	Study on Pre-competition Anxiety and Psychological Training of Taekwondo Athletes in Jiangsu Province	10.3969/j.issn.1674-9340.2017.02.025
185	身体运动功能训练提高跆拳道横踢技术的初步探讨	体育师友	10.3969/j.issn.1006-1487.2017.06.009
186	跆拳道对儿童身心健康影响的研究	青少年体育	https://d.wanfangdata.com.cn/periodical/Ch9QZXJpb2RpY2FsQ0hJTmV3UzIwMjQxMTA1MTcxMzA0Eg5xc250eTIwMTcwNTA3OBoIcHN3cXB5ZjE%3D
187	男子跆拳道运动员核心力量训练实验研究	thesis	10.7666/d.D01288435
188	核心力量训练对跆拳道品势运动员动作稳定性的实验研究	thesis	https://d.wanfangdata.com.cn/thesis/ChhUaGVzaXNOZXdTMjAyNDA5MjAxNTE3MjUSCFkzMjMzMTY4Ggh1MTV3YWF4YQ%3D%3D
189	安徽省庐江县跆拳道发展现状调查	区域治理	10.3969/j.issn.2096-4595.2017.04.065
190	跆拳道比赛场地的变化对跆拳道运动员边线技战术的影响分析——以伦敦奥运会及里约奥运会为例	thesis	https://d.wanfangdata.com.cn/thesis/ChhUaGVzaXNOZXdTMjAyNDA5MjAxNTE3MjUSCUQwMTM2Njk0NhoIdzFxNDVsaG8%3D
191	青少年跆拳道运动员运动损伤的预防与康复	thesis	10.7666/d.D806815
192	静态姿势评估在跆拳道项目运动损伤预防中的应用研究	thesis	10.7666/d.D01146846
193	跆拳道运动员专项快速力量训练的研究	thesis	10.7666/d.D805968
194	上海市武术和跆拳道青少年俱乐部运营现状的比较研究	thesis	10.7666/d.D835597
195	采用电子护具后我国优秀跆拳道运动员技战术变化的研究	thesis	10.7666/d.Y3189164
196	国家跆拳道女子49公斤级运动员奥运会参赛年体能训练的研究	thesis	10.7666/d.D808065
197	新规则及电子护具使用对跆拳道训练的新要求与对策分析	Analysis on the New Requirements and Countermeasures of New Rules and the Use of Electronic Protective Gear for Taekwondo Training	10.16655/j.cnki.2095-2813.2205-1579-2503
198	论跆拳道战术意识的重要性	当代体育科技	https://d.wanfangdata.com.cn/periodical/Ch9QZXJpb2RpY2FsQ0hJTmV3UzIwMjQxMTA1MTcxMzA0Eg9kZHR5a2oyMDE1MTkxMjQaCDYydnA3Y29m%20DO
199	不同项目运动员平衡稳定性的差异性研究	体育科研	10.3969/j.issn.1006-1207.2015.02.008
200	第十二届全国运动会跆拳道比赛女子技战术统计与分析	thesis	10.7666/d.Y2789151
201	跆拳道运动员静息状态与左旋风踢动作后的稳定性、姿势摆动频谱及同步性差异比较研究	The Comparison Study on Taekwondo AthIetes’ Resting State and Movement of Left WhirIwind Kicks’ StabiIity, Posture and Synchronicity OsciIIation Spectrum
202	浅谈跆拳道运动中的"型"	当代体育科技	https://d.wanfangdata.com.cn/periodical/Ch9QZXJpb2RpY2FsQ0hJTmV3UzIwMjQxMTA1MTcxMzA0Eg9kZHR5a2oyMDE1MDcxNTUaCDYydnA3Y29m%20DO
203	跆拳道训练对普通高校大学生体质的影响	thesis	10.7666/d.Y2550757
204	跆拳道练习干预对小学生体质水平的影响	thesis	10.7666/d.D495429
205	跆拳道后旋踢动作运动学分析研究	thesis	10.7666/d.D543349
206	男子跆拳道运动员核心力量训练实验研究	thesis	10.7666/d.D443264
207	女子跆拳道运动员功能性质量筛查分析	当代体育科技	https://d.wanfangdata.com.cn/periodical/Ch9QZXJpb2RpY2FsQ0hJTmV3UzIwMjQxMTA1MTcxMzA0Eg9kZHR5a2oyMDEzMjYwMjAaCHY0ZG1qMnVn
208	跆拳道运动员临场与赛中心理失衡及干预研究	Researches on Pre-competition and Running-competition Psychological Unbalance and Its Interventions of Teakwondo Athletes	10.3969/j.issn.1672-6758.2013.09.058
209	浅谈核心力量训练在跆拳道运动中的应用	当代体育科技	https://d.wanfangdata.com.cn/periodical/Ch9QZXJpb2RpY2FsQ0hJTmV3UzIwMjQxMTA1MTcxMzA0Eg9kZHR5a2oyMDEzMTUwMjAaCDYydnA3Y29m%20DO
210	跆拳道运动员核心稳定性训练的实验研究	当代体育科技	https://d.wanfangdata.com.cn/periodical/Ch9QZXJpb2RpY2FsQ0hJTmV3UzIwMjQxMTA1MTcxMzA0Eg9kZHR5a2oyMDEzMDYwMTUaCDYydnA3Y29m%20DO
211	跆拳道运动员专项身体素质研究述评	Commentary of the Study of Taekwondoathlete＇s Sport Fitness	10.3969/j.issn.1008-2808.2012.02.027
212	山东省优秀女子跆拳道运动员下劈技术动作生物力学分析	thesis	10.7666/d.Y2251510
213	高校跆拳道运动员专项身体素质评价体系的研究	thesis	10.7666/d.D361582
214	优秀跆拳道运动员后踢技术动作的生物力学分析	thesis	10.7666/d.d223149
215	江苏省跆拳道运动员焦虑特征研究	thesis	10.7666/d.D290378
216	多元文化背景下民族传统体育生存空间的拓展——以太极拳、跆拳道为例	thesis	https://d.wanfangdata.com.cn/thesis/ChhUaGVzaXNOZXdTMjAyNDA5MjAxNTE3MjUSB0QzNTI4MDUaCHBnaWRncmtv
217	河北省竞技跆拳道裁判员的现状调查与发展对策分析	thesis	10.7666/d.y1815995
218	我国优秀跆拳道运动员下劈技术的运动学研究	thesis	10.7666/d.D427854
219	新疆大众跆拳道运动与武术市场发展的对比研究	thesis	10.7666/d.d173513
220	西南地区竞技跆拳道发展现状与对策研究	thesis	10.7666/d.y1640976
221	福建省高校跆拳道现状调查与发展对策研究	thesis	10.7666/d.y1512797
222	跆拳道后腿横踢技术的运动学研究	thesis	https://d.wanfangdata.com.cn/thesis/ChhUaGVzaXNOZXdTMjAyNDA5MjAxNTE3MjUSB1k3MTgyMjUaCGF5d202a3E1
223	跆拳道横踢技术中上肢运动的生物力学分析	Physical Analysis to the Upper Limbs in Taekwondo Kicking	10.3969/j.issn.1007-7413.2004.01.021
224	从奥运会奖牌分布情况看世界跆拳道竞争格局	Viewing the World Taekwondo Competition Pattern from the Distribution of Olympic Medals	10.3969/j.issn.2097-2288.2023.4.ydyjk202304014
225	"慢练"对跆拳道练习者横踢技术稳定性的影响研究	武当	https://d.wanfangdata.com.cn/periodical/Ch9QZXJpb2RpY2FsQ0hJTmV3UzIwMjQxMTA1MTcxMzA0EhpRS0JKQkQyMDIzMjAyMzEyMDgwMDAxMTQyOBoINjJ2cDdjb2Y%3D%20DO
226	"体能康”在跆拳道队应用的效果观察	Observation on the Effect of the Application of "Tinengkang”	10.3969/j.issn.1009-9840.2001.01.011
227	试论"跆拳道礼仪"在当代精神文明建设中的意义	魅力中国	https://d.wanfangdata.com.cn/periodical/Ch9QZXJpb2RpY2FsQ0hJTmV3UzIwMjQxMTA1MTcxMzA0Eg1tbHpnMjAwOTMxMTg3Ggg2MnZwN2NvZg%3D%3D%20DO
228	从六城会看跆拳道项目后备人才的储备	Reserve of potiential professionals of Taekwondo in view of the 6th Chinese City Games	10.3969/j.issn.1006-2076.2008.10.020
229	"双减"背景下课后服务开展跆拳道课程的可行性分析	全体育	https://d.wanfangdata.com.cn/periodical/Ch9QZXJpb2RpY2FsQ0hJTmV3UzIwMjQxMTA1MTcxMzA0EhpRS0JKQkQyMDIyMjAyMjEyMjMwMDAxODMyMhoINjJ2cDdjb2Y%3D%20DO
230	运动视频分析软件在跆拳道项目中应用的研究	都市家教（上半月）	10.3969/j.issn.1673-0410(s).2017.12.208
231	中国竞技跆拳道发展现状及其影响因素研究	运动	10.3969/j.issn.1674-151x.2015.21.023
232	跆拳道运动员常见损伤分析及预防研究	商	https://d.wanfangdata.com.cn/periodical/Ch9QZXJpb2RpY2FsQ0hJTmV3UzIwMjQxMTA1MTcxMzA0Eg5zaGFuZzIwMTUxNTI0NhoINjJ2cDdjb2Y%3D%20DO
233	浅谈核心力量训练在跆拳道运动中的应用	金田	https://d.wanfangdata.com.cn/periodical/Ch9QZXJpb2RpY2FsQ0hJTmV3UzIwMjQxMTA1MTcxMzA0EhBqaW50aWFuMjAxNTAyMzA1Ggg2MnZwN2NvZg%3D%3D%20DO
234	跆拳道运动员专项身体素质研究现状	企业文化（中旬刊）	10.3969/j.issn.1003-5400.2015.11.296
235	从跆拳道品势的评分标准论影响其演练水平的因素	当代体育科技	https://d.wanfangdata.com.cn/periodical/Ch9QZXJpb2RpY2FsQ0hJTmV3UzIwMjQxMTA1MTcxMzA0Eg9kZHR5a2oyMDEyMTIwNTEaCDYydnA3Y29m%20DO
236	从跆拳道品势的评分标准论影响其演练水平的因素	当代体育科技	https://d.wanfangdata.com.cn/periodical/Ch9QZXJpb2RpY2FsQ0hJTmV3UzIwMjQxMTA1MTcxMzA0EgtqdzIwMTIxMjA1MRoINjJ2cDdjb2Y%3D%20DO
237	浅谈跆拳道运动中的"型"	读与写（教育教学刊）	10.3969/j.issn.1672-1578.2008.08.134
238	跆拳道入门(九)-旋踢	搏击 SN	https://d.wanfangdata.com.cn/periodical/Ch9QZXJpb2RpY2FsQ0hJTmV3UzIwMjQxMTA1MTcxMzA0EgoxMDA0MzMzNDQwGgg2MnZwN2NvZg%3D%3D%20DO
239	跆拳道比赛中推踢技术的运用	拳击与格斗	https://d.wanfangdata.com.cn/periodical/Ch9QZXJpb2RpY2FsQ0hJTmV3UzIwMjQxMTA1MTcxMzA0Eg5xanlnZDIwMjAwNzAzNxoINjJ2cDdjb2Y%3D%20DO
240	软梯训练法在跆拳道专项训练中的运用研究	内江科技	https://d.wanfangdata.com.cn/periodical/Ch9QZXJpb2RpY2FsQ0hJTmV3UzIwMjQxMTA1MTcxMzA0Eg9uZWlqa2oyMDE4MDcwNjcaCDYydnA3Y29m%20DO
241	中国武术英译现状与对策	On Translating Wushu from Chinese into English: Status Quo and Strategies
242	武术文化传承与发展式微的社会学分析:基于中、日、韩的跨文化比较	Sociology Analysis on Heritage and Development of Martial arts —Based on China,Japan and Korea Cross-cultural Comparison	10.3969/j.issn.1009-783X.2012.01.005
243	番泻叶与复方氯化钠溶液联合应用对运动员减轻体质量影响的研究	甘肃中医	10.3969/j.issn.1004-6852.2007.12.039
244	回族民间传统体育-踏脚	体育文化导刊 SN	https://d.wanfangdata.com.cn/periodical/Ch9QZXJpb2RpY2FsQ0hJTmV3UzIwMjQxMTA1MTcxMzA0EgoxMDAyOTUxMTk2Ggg2MnZwN2NvZg%3D%3D%20DO
245	家庭环境对幼儿身体素质影响的研究	thesis	https://d.wanfangdata.com.cn/thesis/ChhUaGVzaXNOZXdTMjAyNDA5MjAxNTE3MjUSCUQwMjE0MTcwNRoIeWZmNHNjNGs%3D
246	舞蹈啦啦操对广州市普通高校女大学生身体自尊影响的实验研究	thesis	https://d.wanfangdata.com.cn/thesis/ChhUaGVzaXNOZXdTMjAyNDA5MjAxNTE3MjUSCUQwMjA5Mjk4MhoIY3pkeWZseXU%3D
247	湖南省省级体育传统项目学校建设与发展研究	thesis	https://d.wanfangdata.com.cn/thesis/ChhUaGVzaXNOZXdTMjAyNDA5MjAxNTE3MjUSCUQwMjM5ODE1MBoIeTNjMXBob3k%3D
248	采用康复锻炼、中药熏洗与超短波综合治疗运动员膝关节积液11例临床体会	中国运动医学杂志	10.3969/j.issn.1000-6710.2008.01.030
249	家庭环境对4~6岁儿童动作技能发展的影响——以上师大附属幼儿园儿童为例	thesis	10.7666/d.D01427687
250	不同运动专项的FMS动作功能筛查比较与分析	thesis	https://d.wanfangdata.com.cn/thesis/ChhUaGVzaXNOZXdTMjAyNDA5MjAxNTE3MjUSCUQwMTQyOTgxMRoIMmg3ZHJqeDQ%3D
251	李小龙技术体系的形成及其科学理念分析	当代体育科技	10.16655/j.cnki.2095-2813.2017.14.238
252	从省运会看湖北体育区域特征与发展	thesis	https://d.wanfangdata.com.cn/thesis/ChhUaGVzaXNOZXdTMjAyNDA5MjAxNTE3MjUSCUQwMjI4ODIxMRoIdGtsdHo3aDI%3D
253	空手道组手基础训练研究	thesis	10.7666/d.y2148036
254	太原市太极拳消费的现状及产业化对策分析	thesis	10.7666/d.Y2679545
255	山东省冠县查拳运动发展现状的调查分析和对策研究	thesis	https://d.wanfangdata.com.cn/thesis/ChhUaGVzaXNOZXdTMjAyNDA5MjAxNTE3MjUSB0QxOTk5MzgaCGVnM2Rnemcy
256	江苏省竞技体育实力的分析与对策研究	thesis	10.7666/d.y1922349
257	中国武术段位制社会化发展制约因素及其推广策略研究	thesis	10.7666/d.y1815989
258	延边州田径运动现状及对策研究	thesis	10.7666/d.Y940241
259	某镇小学生暑期参加体育锻炼现状调查与分析	读书文摘	https://d.wanfangdata.com.cn/periodical/Ch9QZXJpb2RpY2FsQ0hJTmV3UzIwMjQxMTA1MTcxMzA0Eg1kc3d6MjAxNzEzNDIwGgh2d2xmcnVsYQ%3D%3D
260	躺在床上的儿童节	雪花	https://d.wanfangdata.com.cn/periodical/Ch9QZXJpb2RpY2FsQ0hJTmV3UzIwMjQxMTA1MTcxMzA0Eg94dWVodWEyMDEzMDYwMTQaCGZtcWN6MTZi
261	广东散打产业化SWOT分析及发展战略研究	thesis	https://d.wanfangdata.com.cn/thesis/ChhUaGVzaXNOZXdTMjAyNDA5MjAxNTE3MjUSCFkxMzAyOTg3Ggg3eGVnYXZzaQ%3D%3D
“Literature retrieved from Chinese databases.”

## Sheet: After Removing Duplicates
Number	Title	Exclusion or Further screening	Reason
1	Comparison of Isokinetic Muscle Function and Anaerobic Exercise Capacity in the Knee According to Kukki Taekwondo Training Type	Further screening	A comprehensive review of the entire text is required to further ensure that the study meets the inclusion criteria and that sufficient data can be extracted to support both quantitative and qualitative analyses.
2	Taekwondo training improves the neuromotor excitability and reaction of large and small muscles	Further screening	A comprehensive review of the entire text is required to further ensure that the study meets the inclusion criteria and that sufficient data can be extracted to support both quantitative and qualitative analyses.
3	Effects of Taekkyon-based exercise program on balance, lower extremity strength, and gait parameters in community-dwelling older women: Randomized controlled trial	Further screening	A comprehensive review of the entire text is required to further ensure that the study meets the inclusion criteria and that sufficient data can be extracted to support both quantitative and qualitative analyses.
4	Taekwondo Poomsae practise in slow motion and the balance of healthy older adults: A Pre-Experimental Study.	Exclusion	Based on our review of the title and abstract, we concluded that this article is not consistent with the theme of our research.
5	Comparison of balance ability and physical fitness according to the growth period in taekwondo players.	Exclusion	Based on our review of the title and abstract, we concluded that this article is not consistent with the theme of our research.
6	Sensory integration and standing balance in adolescent taekwondo practitioners.	Exclusion	Based on our review of the title and abstract, we concluded that this article is not consistent with the theme of our research.
7	Taekwondo training speeds up the development of balance and sensory functions in young adolescents.	Further screening	A comprehensive review of the entire text is required to further ensure that the study meets the inclusion criteria and that sufficient data can be extracted to support both quantitative and qualitative analyses.
8	The effect of 8-week combined balance and plyometric on the dynamic balance and agility of female adolescent taekwondo athletes.	Exclusion	Based on our review of the title and abstract, we concluded that this article is not consistent with the theme of our research.
9	Taekwondo training improves balance in volunteers over 40.	Further screening	A comprehensive review of the entire text is required to further ensure that the study meets the inclusion criteria and that sufficient data can be extracted to support both quantitative and qualitative analyses.
10	Effect of foot orthoses on dynamic balance in taekwondo athletes with flexible flatfoot: A randomized controlled trial.	Exclusion	Based on our review of the title and abstract, we concluded that this article is not consistent with the theme of our research.
11	Energy Balance during Taekwondo Practice in Elite Male Taekwondo Players.	Exclusion	Based on our review of the title and abstract, we concluded that this article is not consistent with the theme of our research.
12	Differential effect of Taekwondo training on knee muscle strength and reactive and static balance control in children with developmental coordination disorder: a randomized controlled trial.	Exclusion	Based on our review of the title and abstract, we concluded that this article is not consistent with the theme of our research.
13	The effects of instrument-assisted soft tissue mobilization rehabilitation exercise on range of motion, isokinetic strength, and balance in chronic ankle instability taekwondo players.	Exclusion	Based on our review of the title and abstract, we concluded that this article is not consistent with the theme of our research.
14	Low-level Taekwondo practitioners have better somatosensory organisation in standing balance than sedentary people.	Exclusion	Based on our review of the title and abstract, we concluded that this article is not consistent with the theme of our research.
15	FLUID BALANCE DURING TAEKWONDO TRAINING	Exclusion	Based on our review of the title and abstract, we concluded that this article is not consistent with the theme of our research.
16	Energy balance in taekwondo athletes during pre-competition	Exclusion	Based on our review of the title and abstract, we concluded that this article is not consistent with the theme of our research.
17	Water temperature, voluntary drinking and fluid balance in dehydrated Taekwondo athletes	Exclusion	Based on our review of the title and abstract, we concluded that this article is not consistent with the theme of our research.
18	Effects of Taekwondo intervention on balance in children with autism spectrum disorder	Exclusion	Based on our review of the title and abstract, we concluded that this article is not consistent with the theme of our research.
19	Effects Of Bilateral And Unilateral Kettlebell Training On Balance Ability In Taekwondo Poomsae Athletes	Exclusion	Based on our review of the title and abstract, we concluded that this article is not consistent with the theme of our research.
20	Isokinetic evaluation of the muscular strength and balance of knee extensor and flexor apparatus of taekwondo athletes	Exclusion	Based on our review of the title and abstract, we concluded that this article is not consistent with the theme of our research.
21	Effects of Swedish Massage at Different Times of the Day on Dynamic and Static Balance in Taekwondo Athletes	Exclusion	Based on our review of the title and abstract, we concluded that this article is not consistent with the theme of our research.
22	Comparison of Proprioceptive Training and Muscular Strength Training to Improve Balance Ability of Taekwondo Poomsae Athletes: A Randomized Controlled Trials	Exclusion	Based on our review of the title and abstract, we concluded that this article is not consistent with the theme of our research.
23	Taekwondo training improves sensory organization and balance control in children with developmental coordination disorder: A randomized controlled trial	Exclusion	Based on our review of the title and abstract, we concluded that this article is not consistent with the theme of our research.
24	8주간 신경근 준비운동이 청소년 태권도시범단의 근 기능, 고유수용성 감각 및 균형에 미치는 영향	Exclusion	Based on our review of the title and abstract, we concluded that this article is not consistent with the theme of our research.
25	태권도 품새 선수들의 8주간 슬링운동이 신체균형 및 안정성에 미치는 영향	Exclusion	Based on our review of the title and abstract, we concluded that this article is not consistent with the theme of our research.
26	지지면 종류에 따른 탄성저항 협응이동훈련이 10대 태권도선수의 균형 및 하지의 근활성도에 미치는 영향	Exclusion	Based on our review of the title and abstract, we concluded that this article is not consistent with the theme of our research.
27	기능성 감각 트레이닝이 태권도 선수의 체력과 근 기능 및 균형능력에 미치는 영향	Exclusion	Based on our review of the title and abstract, we concluded that this article is not consistent with the theme of our research.
28	내측 종아치의 변형을 가진 고교 남자 태권도 선수의 근활성도, 근피로도 및 균형 평가	Exclusion	Based on our review of the title and abstract, we concluded that this article is not consistent with the theme of our research.
29	발목근력운동이 여자 청소년태권도선수의 발목가동범위, 등속성 근기능 및 균형에 미치는 영향	Exclusion	Based on our review of the title and abstract, we concluded that this article is not consistent with the theme of our research.
30	테이핑 요법이 태권도 시범단 선수의 정적균형, 동적균형 및 기능적 움직임에 미치는 영향	Exclusion	Based on our review of the title and abstract, we concluded that this article is not consistent with the theme of our research.
31	8주간 고유수용성감각 운동프로그램이 태권도 품새 선수들의 등속성 근기능 및 균형 능력에 미치는 영향	Exclusion	Based on our review of the title and abstract, we concluded that this article is not consistent with the theme of our research.
32	만성 기능적 발목 불안정성을 가진 국가대표 태권도 시범단 단원들의 발목 관절 근력, 고유수용성감각 및 균형능력에 관한 연구	Exclusion	Based on our review of the title and abstract, we concluded that this article is not consistent with the theme of our research.
33	태권도 수련이 초등학생의 체력과 동적 균형능력에 미치는 영향	Further screening	A comprehensive review of the entire text is required to further ensure that the study meets the inclusion criteria and that sufficient data can be extracted to support both quantitative and qualitative analyses.
34	태권도 수련이 비만 초등학생의 신체구성, 체력 및 균형능력에 미치는 영향	Further screening	A comprehensive review of the entire text is required to further ensure that the study meets the inclusion criteria and that sufficient data can be extracted to support both quantitative and qualitative analyses.
35	태권도 수련과 하지강화 훈련이 여대생들의 각근력과 균형능력에 미치는 영향	Further screening	A comprehensive review of the entire text is required to further ensure that the study meets the inclusion criteria and that sufficient data can be extracted to support both quantitative and qualitative analyses.
36	장기간의 태권도 품새수련이 정적균형, 동적균형 및 보행균형에 미치는 영향	Further screening	A comprehensive review of the entire text is required to further ensure that the study meets the inclusion criteria and that sufficient data can be extracted to support both quantitative and qualitative analyses.
37	무도 종목별 좌⋅우 불균형 및 기능적 동작 분석: 공군사관학교 유도, 태권도, 검도 수련생 대상	Exclusion	Based on our review of the title and abstract, we concluded that this article is not consistent with the theme of our research.
38	하지 비대칭과 불균형이 연령대별 태권도선수의 햄스트링 손상에 미치는 영향: 1년 추적연구	Exclusion	Based on our review of the title and abstract, we concluded that this article is not consistent with the theme of our research.
39	태권도 선수의 반월상연골 부분 절제술 후 조기체중지지가 슬관절의 근기능과 균형감각에 미치는 영향	Exclusion	Based on our review of the title and abstract, we concluded that this article is not consistent with the theme of our research.
40	태권도시범단원의 훈련 전 고중량 저항운동 실시가 등속성근기능 및 동적 균형 능력에 미치는 영향	Exclusion	Based on our review of the title and abstract, we concluded that this article is not consistent with the theme of our research.
41	10주간의 신체 안정화 운동프로그램이 초등학교 태권도 선수의 민첩성, 기능적 움직임, 균형, 폐기능에 미치는 효과	Exclusion	Based on our review of the title and abstract, we concluded that this article is not consistent with the theme of our research.
42	태권도 시범 선수들의 케틀벨 훈련 신체균형과 하지 근기능에 미치는 영향	Exclusion	Based on our review of the title and abstract, we concluded that this article is not consistent with the theme of our research.
43	단기간 발목파워트레이닝이 청소년 태권도 선수들에 등속성 발목근력, 고유수용성감각 및 균형성에 미치는 영향	Exclusion	Based on our review of the title and abstract, we concluded that this article is not consistent with the theme of our research.
44	태권도, 축구, 체조 선수들의 균형능력과 근력, 근지구력의 상관분석	Exclusion	Based on our review of the title and abstract, we concluded that this article is not consistent with the theme of our research.
45	태권도 품새 우수·비 우수선수 간 학다리서기의 균형성 비교	Exclusion	Based on our review of the title and abstract, we concluded that this article is not consistent with the theme of our research.
46	발목근력운동이 여자 청소년태권도선수의 발목가동범위, 등속성 근기능 및 정적 균형에 미치는 영향	Exclusion	Based on our review of the title and abstract, we concluded that this article is not consistent with the theme of our research.
47	태권도 품새 수련이 초등학생의 체력 및 균형능력에 미치는 영향	Exclusion	Based on our review of the title and abstract, we concluded that this article is not consistent with the theme of our research.
48	태권도 품새 선수 지도를 위한 균형 능력과 하지 외전근의 운동학적 고찰	Exclusion	Based on our review of the title and abstract, we concluded that this article is not consistent with the theme of our research.
49	대학부 태권도 품새 우수선수와 비 우수선수의 균형능력과 기능적 능력 비교 분석	Exclusion	Based on our review of the title and abstract, we concluded that this article is not consistent with the theme of our research.
50	지지면의 종류에 따른 탄성저항 협응이동훈련이 10대 태권도 선수의 균형 및 하지의 근활성도에 미치는 영향	Exclusion	Based on our review of the title and abstract, we concluded that this article is not consistent with the theme of our research.
51	안쪽세로활 변형을 가진 고교 남자 태권도 선수의 근활성도, 근피로도 및 균형의 평가	Exclusion	Based on our review of the title and abstract, we concluded that this article is not consistent with the theme of our research.
52	태권도, 축구, 체조 선수들의 균형능력과 근력, 근지구력의 상관분석	Exclusion	Based on our review of the title and abstract, we concluded that this article is not consistent with the theme of our research.
53	중국(中國) 태권도(跆拳道) 발전과정(發展過程) 및 균형(均衡) 발전방안(發展方案)	Exclusion	Based on our review of the title and abstract, we concluded that this article is not consistent with the theme of our research.
54	우리말로 태권도철학하기: 이론철학, 실천철학, 교육철학	Exclusion	Based on our review of the title and abstract, we concluded that this article is not consistent with the theme of our research.
55	해외대학의 한국학 프로그램 활용에 대한 태권도의 역할 연구 - 결과보고서	Exclusion	Based on our review of the title and abstract, we concluded that this article is not consistent with the theme of our research.
56	태권도 지도의 불균형 원인에 관한 연구	Exclusion	Based on our review of the title and abstract, we concluded that this article is not consistent with the theme of our research.
57	태권도장 내 권력거리성향이 직무스트레스, 조직몰입, 조직분위기 및 이직의도에 미치는 영향	Exclusion	Based on our review of the title and abstract, we concluded that this article is not consistent with the theme of our research.
58	태권도 수련 프로그램이 지적 장애인의 PAPS-D와 혈청 지질에 미치는 영향	Exclusion	Based on our review of the title and abstract, we concluded that this article is not consistent with the theme of our research.
59	태권도사범의 진정성리더십이 학부모의 구매행동에 미치는 영향	Exclusion	Based on our review of the title and abstract, we concluded that this article is not consistent with the theme of our research.
60	테라센스를 이용한 워터 백 트레이닝이 태권도선수들의 체간 등속성 근 기능, 근 활성도 및 균형 능력에 미치는 영향	Exclusion	Based on our review of the title and abstract, we concluded that this article is not consistent with the theme of our research.
61	플라이오메트릭과 밸런스 복합 트레이닝이 태권도 시범단원들의 뒤공중 돌아 앞차기 높이 및 기술체력에 미치는 영향	Exclusion	Based on our review of the title and abstract, we concluded that this article is not consistent with the theme of our research.
62	태권도시범단원의 훈련 전 고중량 저항운동 실시가 등속성근기능 및 동적 균형 능력에 미치는 영향	Exclusion	Based on our review of the title and abstract, we concluded that this article is not consistent with the theme of our research.
63	장애인 태권도 선수들의 승패결정 경기내용 분석	Exclusion	Based on our review of the title and abstract, we concluded that this article is not consistent with the theme of our research.
64	국내 태권도 겨루기 지도자 관련 연구동향 분석	Exclusion	Based on our review of the title and abstract, we concluded that this article is not consistent with the theme of our research.
65	대학 태권도 선수들의 회복탄력성과 번아웃 및 학습태도의 관계	Exclusion	Based on our review of the title and abstract, we concluded that this article is not consistent with the theme of our research.
66	태권도 운동이 유방암 환자의 건강체력 및 혈중지질에 미치는 영향	Exclusion	Based on our review of the title and abstract, we concluded that this article is not consistent with the theme of our research.
67	제1회 태권도한마당의 개최 배경과 역사적 의의	Exclusion	Based on our review of the title and abstract, we concluded that this article is not consistent with the theme of our research.
68	코어근육 강화훈련이 태권도 겨루기 종목 선수의 체력에 미치는 영향	Exclusion	Based on our review of the title and abstract, we concluded that this article is not consistent with the theme of our research.
69	태권도 숙련도 차이에 따른 돌려차기 운동 가변성 비교 분석	Exclusion	Based on our review of the title and abstract, we concluded that this article is not consistent with the theme of our research.
70	태권도 회전발차기 관전자의 미적 체험 구조	Exclusion	Based on our review of the title and abstract, we concluded that this article is not consistent with the theme of our research.
71	태권도 지도자의 지도유형과 수련만족의 관계	Exclusion	Based on our review of the title and abstract, we concluded that this article is not consistent with the theme of our research.
72	세계태권도한마당의 문화관광축제화 전략 Ⅱ	Exclusion	Based on our review of the title and abstract, we concluded that this article is not consistent with the theme of our research.
73	청각장애인 국가대표 태권도 선수의 신체 구성과 체력평가비교	Exclusion	Based on our review of the title and abstract, we concluded that this article is not consistent with the theme of our research.
74	세계태권도한마당의 문화관광축제화 전략Ⅰ- 방향성 및 선결과제를 중심으로 -	Exclusion	Based on our review of the title and abstract, we concluded that this article is not consistent with the theme of our research.
75	초등학생과 대학생의 태권도 앞굽이 동작에 대한 운동학적 특성 분석	Exclusion	Based on our review of the title and abstract, we concluded that this article is not consistent with the theme of our research.
76	태권도 품새 수련이 초등학생의 자세 안정성및 기능성 운동 수행능력에 미치는 영향	Further screening	A comprehensive review of the entire text is required to further ensure that the study meets the inclusion criteria and that sufficient data can be extracted to support both quantitative and qualitative analyses.
77	성인학습자의 태권도 수련 참여가 리더십 개발에 미치는 과정연구	Exclusion	Based on our review of the title and abstract, we concluded that this article is not consistent with the theme of our research.
78	운동역학적 원리에 근거한 태권도 기술 분류 - 회전운동 반작용을 중심으로 -	Exclusion	Based on our review of the title and abstract, we concluded that this article is not consistent with the theme of our research.
79	태권도의 미적 대상의 구조	Exclusion	Based on our review of the title and abstract, we concluded that this article is not consistent with the theme of our research.
80	성인,중년,노인 태권도수련의 세계화를 위한 SEKOWNDO연구의 건강-과학적 논의	Exclusion	Based on our review of the title and abstract, we concluded that this article is not consistent with the theme of our research.
81	바르테니에프의 기본원리를 근거로 한 태권도의 기본 해석	Exclusion	Based on our review of the title and abstract, we concluded that this article is not consistent with the theme of our research.
82	체계적 내용분석에 기반한 태권도 품새기술 평가도구의 양호도 검증	Exclusion	Based on our review of the title and abstract, we concluded that this article is not consistent with the theme of our research.
83	12주간의 코어 안정화 운동이 태권도 품새 선수들의 체력 및 안정성에 미치는 영향	Exclusion	Based on our review of the title and abstract, we concluded that this article is not consistent with the theme of our research.
84	태권도 품새의 사회철학적 쟁점과 정초과제	Exclusion	Based on our review of the title and abstract, we concluded that this article is not consistent with the theme of our research.
85	만성적 발목 불안정성이 있는 태권도 선수의 발목 관절가동범위, 외발뛰기 검사 및 사지대칭지수	Exclusion	Based on our review of the title and abstract, we concluded that this article is not consistent with the theme of our research.
86	자세교육 프로그램이 태권도 전공학생들의 척추형태와 염증변인에 미치는 영향	Exclusion	Based on our review of the title and abstract, we concluded that this article is not consistent with the theme of our research.
87	태권도 성인품새 풍류의 수련효과	Exclusion	Based on our review of the title and abstract, we concluded that this article is not consistent with the theme of our research.
88	태권도 공인 품새 경기의 발전 방안에 대한 고찰	Exclusion	Based on our review of the title and abstract, we concluded that this article is not consistent with the theme of our research.
89	태권도 프로그램이 노인의 체중심 동요와 보행에 미치는 영향	Exclusion	Based on our review of the title and abstract, we concluded that this article is not consistent with the theme of our research.
90	골반변위 중년여성의 태권도 수련형태가 골반 교정과 골밀도, 골대사호르몬 및 혈중지질에 미치는 영향	Exclusion	Based on our review of the title and abstract, we concluded that this article is not consistent with the theme of our research.
91	외국선수들의 관점에서 바라본 태권도 품새경기의 가치와 발전방향	Exclusion	Based on our review of the title and abstract, we concluded that this article is not consistent with the theme of our research.
92	태권도 돌려차기 시 타켓 높이에 따른 근육 활성도 분석	Exclusion	Based on our review of the title and abstract, we concluded that this article is not consistent with the theme of our research.
93	태권도 품새의 정체성 탐색	Exclusion	Based on our review of the title and abstract, we concluded that this article is not consistent with the theme of our research.
94	태권도 선수들의 경기 전·후 영양소 섭취상태에 관한 연구	Exclusion	Based on our review of the title and abstract, we concluded that this article is not consistent with the theme of our research.
95	태권도 경기 양상의 현상학적 고찰	Exclusion	Based on our review of the title and abstract, we concluded that this article is not consistent with the theme of our research.
96	경호무도로서의 태권도 활용 방안 - 태권도 막기 기술을 중심으로 -	Exclusion	Based on our review of the title and abstract, we concluded that this article is not consistent with the theme of our research.
97	노인체육으로서 태권도의 미래	Exclusion	Based on our review of the title and abstract, we concluded that this article is not consistent with the theme of our research.
98	저출산에 따른 태권도장 경영의 문제점 및 대처방안	Exclusion	Based on our review of the title and abstract, we concluded that this article is not consistent with the theme of our research.
99	공공스포츠시설 입지정책에 따른 사회적 갈등연구:태권도공원을 중심으로	Exclusion	Based on our review of the title and abstract, we concluded that this article is not consistent with the theme of our research.
100	태권도 품새의 수련 가치에 대한 고찰	Exclusion	Based on our review of the title and abstract, we concluded that this article is not consistent with the theme of our research.
101	논리로 읽는 태권도의 생존전략	Exclusion	Based on our review of the title and abstract, we concluded that this article is not consistent with the theme of our research.
102	강릉 칠성산 태권도공원 유치의 관광산업적 타당성 분석	Exclusion	Based on our review of the title and abstract, we concluded that this article is not consistent with the theme of our research.
103	태권도 시범 뒤공중돌아 앞차기 동작의 단계별 근 활성도 및 생체역학적 비교	Exclusion	Based on our review of the title and abstract, we concluded that this article is not consistent with the theme of our research.
104	태권도 전문지도자의 직업전문성과 경력성공의 관계	Exclusion	Based on our review of the title and abstract, we concluded that this article is not consistent with the theme of our research.
105	성인학습자의 한국 ITF태권도 수련경험 탐색	Exclusion	Based on our review of the title and abstract, we concluded that this article is not consistent with the theme of our research.
106	태권도 자유 품새 선수의 540° 뒤후려차기 착지 동작 충격 흡수 전략 분석	Exclusion	Based on our review of the title and abstract, we concluded that this article is not consistent with the theme of our research.
107	8주간 신경근 강화 훈련이 대학 태권도 시범단원의 하지의 운동학적 위험요인, 평형성, 몸통 근력 및 하지 근력에 미치는 영향	Exclusion	Based on our review of the title and abstract, we concluded that this article is not consistent with the theme of our research.
108	불안정한 지지면 에서의 코어 안정화 트레이닝이 고등학교 태권도 겨루기 선수들의 균형 능력과 등속성 근 기능에 미치는 영향	Exclusion	Based on our review of the title and abstract, we concluded that this article is not consistent with the theme of our research.
109	PNF스트레칭이 태권도 품새 선수의 하지 관절 안정성과 가동범위에 미치는 영향	Exclusion	Based on our review of the title and abstract, we concluded that this article is not consistent with the theme of our research.
110	중국 생활체육 태권도 발전전략 -한국과 비교 관점에서	Exclusion	Based on our review of the title and abstract, we concluded that this article is not consistent with the theme of our research.
111	고등학교 태권도 선수의 앞발과 뒷발 돌려차기 동작의 운동역학적 분석	Exclusion	Based on our review of the title and abstract, we concluded that this article is not consistent with the theme of our research.
112	태권도공연의 미학적 성격과 개발 방안 연구	Exclusion	Based on our review of the title and abstract, we concluded that this article is not consistent with the theme of our research.
113	청소년 태권도 선수의 연령에 따른 등속성 하지 근력 및 근력 비율의 차이 비교	Exclusion	Based on our review of the title and abstract, we concluded that this article is not consistent with the theme of our research.
114	경찰 공무원의 태권도 기술기반 호신체포 능력 평가도구 개발을 위한 기초 항목탐색	Exclusion	Based on our review of the title and abstract, we concluded that this article is not consistent with the theme of our research.
115	‘태권도원’의 설립에 관한 연구	Exclusion	Based on our review of the title and abstract, we concluded that this article is not consistent with the theme of our research.
116	중국 경기 무술의 올림픽 진출 전략 - 한국 태권도의 올림픽 진출 비교 관점에서	Exclusion	Based on our review of the title and abstract, we concluded that this article is not consistent with the theme of our research.
117	타바타 운동과 플라이오메트릭 운동이 초등부 태권도 시범단의 평형성, 민첩성, 순발력에 미치는 영향	Exclusion	Based on our review of the title and abstract, we concluded that this article is not consistent with the theme of our research.
118	태권도 자유품새 필수 기술 훈련방안 탐색	Exclusion	Based on our review of the title and abstract, we concluded that this article is not consistent with the theme of our research.
119	태권도시범단의 주체 형성	Exclusion	Based on our review of the title and abstract, we concluded that this article is not consistent with the theme of our research.
120	복합 트레이닝이 태권도 시범단원들의 뒤공중 돌아 앞차기 높이와 기술 체력에 미치는 영향	Exclusion	Based on our review of the title and abstract, we concluded that this article is not consistent with the theme of our research.
121	跆拳道 精神의 儒家哲學的 分析	Exclusion	Based on our review of the title and abstract, we concluded that this article is not consistent with the theme of our research.
122	배우의 신체훈련 방법 연구	Exclusion	Based on our review of the title and abstract, we concluded that this article is not consistent with the theme of our research.
123	대학부 태권도 품새 우수선수와 비 우수선수의 균형능력과 기능적 능력 비교 분석	Exclusion	Based on our review of the title and abstract, we concluded that this article is not consistent with the theme of our research.
124	대학 태권도 겨루기 선수들이 지각하는 진정성 리더십이 운동몰입에 미치는 영향	Exclusion	Based on our review of the title and abstract, we concluded that this article is not consistent with the theme of our research.
125	대학유도․태권도 선수들의 Y Balance Test를 통한 동적균형의 비교 분석	Exclusion	Based on our review of the title and abstract, we concluded that this article is not consistent with the theme of our research.
126	장년층 국가대표 태권도 품새선수의 경기력 요인에 관한 질적 연구	Exclusion	Based on our review of the title and abstract, we concluded that this article is not consistent with the theme of our research.
127	세계태권도한마당의 문화관광축제화 전략	Exclusion	Based on our review of the title and abstract, we concluded that this article is not consistent with the theme of our research.
128	태권도 경기규칙 개정에 따른 훈련방법에 관한 연구	Exclusion	Based on our review of the title and abstract, we concluded that this article is not consistent with the theme of our research.
129	12주 태권도훈련이 유소년의 신체구성, 골밀도 수준 및 등속성 단축성/신장성 근수축 기능에 미치는 영향	Exclusion	Based on our review of the title and abstract, we concluded that this article is not consistent with the theme of our research.
130	태권도 겨루기 경기분석을 통한 경기력 향상 제안	Exclusion	Based on our review of the title and abstract, we concluded that this article is not consistent with the theme of our research.
131	도가사상의 관점에서 본 태권도 리더십에 관한 연구	Exclusion	Based on our review of the title and abstract, we concluded that this article is not consistent with the theme of our research.
132	대학생 태권도 겨루기와 품새 선수의 상 하체 근파워와 근지구력 비교	Exclusion	Based on our review of the title and abstract, we concluded that this article is not consistent with the theme of our research.
133	추나 골반 교정이 태권도 겨루기 선수에게 미치는 영향	Exclusion	Based on our review of the title and abstract, we concluded that this article is not consistent with the theme of our research.
134	다문화주의관점에서 바라 본 중학생의 태권도 수업 개발 및 경험	Exclusion	Based on our review of the title and abstract, we concluded that this article is not consistent with the theme of our research.
135	국가대표 태권도선수의 하지 피부온 차이에 따른 근-신경 기능의 변화	Exclusion	Based on our review of the title and abstract, we concluded that this article is not consistent with the theme of our research.
136	하지 지체장애인 휠체어 태권도 지도 프로그램의 구성에 대한 고찰	Exclusion	Based on our review of the title and abstract, we concluded that this article is not consistent with the theme of our research.
137	일선 태권도장 교육과정에 따른 지도자 교수활동 내용탐색	Exclusion	Based on our review of the title and abstract, we concluded that this article is not consistent with the theme of our research.
138	경호무도로서 태권도의 역할에 관한 근거이론적 연구	Exclusion	Based on our review of the title and abstract, we concluded that this article is not consistent with the theme of our research.
139	태권도 세계화 과정의 정책네트워크 연구	Exclusion	Based on our review of the title and abstract, we concluded that this article is not consistent with the theme of our research.
140	전방십자인대 손상 유무에 따른 태권도 시범단원의 슬관절 근력비, 고유수용감각, 관절가동범위의 비교연구	Exclusion	Based on our review of the title and abstract, we concluded that this article is not consistent with the theme of our research.
141	중국 내 국학(国学) 태권도와 일반 태권도 교육과정의 비교 연구	Exclusion	Based on our review of the title and abstract, we concluded that this article is not consistent with the theme of our research.
142	태권도수련 시 코어운동이 초등학생의 기초체력과 족저압 균형에 미치는 영향	Further screening	A comprehensive review of the entire text is required to further ensure that the study meets the inclusion criteria and that sufficient data can be extracted to support both quantitative and qualitative analyses.
143	태권도 수련형태가 초등학생의 신체구성, 기초체력, 등속성 근기능 및 호흡·순환기능에 미치는 영향	Exclusion	Based on our review of the title and abstract, we concluded that this article is not consistent with the theme of our research.
144	근피로가 태권도 선수의 고유수용성 감각 및 촉각, 압력감각에 미치는 영향	Exclusion	Based on our review of the title and abstract, we concluded that this article is not consistent with the theme of our research.
145	여성 태권도 품새 선수의 햄스트링 좌상 병력 유무에 따른 고관절 및 슬관절 등속성 근력, 근활성도, 균형 능력 차이에 관한 연구	Exclusion	Based on our review of the title and abstract, we concluded that this article is not consistent with the theme of our research.
146	태권도 국제화 및 중국에서의 발전 방안 연구	Exclusion	Based on our review of the title and abstract, we concluded that this article is not consistent with the theme of our research.
147	대학 태권도관련학과 학생들의 해외취업 향상을 위한 교육프로그램 발전방안	Exclusion	Based on our review of the title and abstract, we concluded that this article is not consistent with the theme of our research.
148	플라이오메트릭 트레이닝이 중학교 태권도 선수들의 기술체력 및 평형성에 미치는 영향	Exclusion	Based on our review of the title and abstract, we concluded that this article is not consistent with the theme of our research.
149	중국태권도에 대한 신문보도유형과 태권도 형성기분류	Exclusion	Based on our review of the title and abstract, we concluded that this article is not consistent with the theme of our research.
150	태권도 시범에서 공중동작 기술의 미학적 탐색	Exclusion	Based on our review of the title and abstract, we concluded that this article is not consistent with the theme of our research.
151	태권도 품새 선수의 경기력에 영향을 미치는 균형성 비교	Exclusion	Based on our review of the title and abstract, we concluded that this article is not consistent with the theme of our research.
152	태권도 엘리트 선수의 성장과정에 대한 자문화기술지	Exclusion	Based on our review of the title and abstract, we concluded that this article is not consistent with the theme of our research.
153	중국 태권도장 교육과정에 관한 문제점과 발전방안 : 湖北省 중심으로	Exclusion	Based on our review of the title and abstract, we concluded that this article is not consistent with the theme of our research.
154	태권도 품새 옆차기 동작의 타겟 높이 변화에 따른 운동역학적 분석	Exclusion	Based on our review of the title and abstract, we concluded that this article is not consistent with the theme of our research.
155	대학태권도동아리 참가자의 참여동기, 여가몰입 및 운동지속수행의 관계	Exclusion	Based on our review of the title and abstract, we concluded that this article is not consistent with the theme of our research.
156	중국태권도의 현황과 미래발전에 관한 연구	Exclusion	Based on our review of the title and abstract, we concluded that this article is not consistent with the theme of our research.
157	요가요법이 태권도 품새선수들의 경기력 향상에 미치는 영향	Exclusion	Based on our review of the title and abstract, we concluded that this article is not consistent with the theme of our research.
158	성인학습인의 태권도 수련체험을 통한 홀리스틱 리더십 개발과정	Exclusion	Based on our review of the title and abstract, we concluded that this article is not consistent with the theme of our research.
159	노인 태권도 활성화 방안 탐색	Exclusion	Based on our review of the title and abstract, we concluded that this article is not consistent with the theme of our research.
160	세계태권도한마당의 가치와 발전방향	Exclusion	Based on our review of the title and abstract, we concluded that this article is not consistent with the theme of our research.
161	태권도 발차기 시 지지다리의 동측근력비율과 무릎관절과의 관련성	Exclusion	Based on our review of the title and abstract, we concluded that this article is not consistent with the theme of our research.
162	태권도 시범경연대회의 발전방향	Exclusion	Based on our review of the title and abstract, we concluded that this article is not consistent with the theme of our research.
163	태권도 겨루기선수의 무릎인대 상해요인	Exclusion	Based on our review of the title and abstract, we concluded that this article is not consistent with the theme of our research.
164	태권도 발차기 동작 시 숙련도에 따른 하지근육의 근 활성도 비교	Exclusion	Based on our review of the title and abstract, we concluded that this article is not consistent with the theme of our research.
165	태권도 선수들의 영양보조물 섭취가 경기력 요소들에 미치는 영향	Exclusion	Based on our review of the title and abstract, we concluded that this article is not consistent with the theme of our research.
166	태권도 품새선수의 경기력 향상을 위한 훈련 방안 탐색	Exclusion	Based on our review of the title and abstract, we concluded that this article is not consistent with the theme of our research.
167	대학태권도선수들의 멘토링 경험이 스포츠 대처 및 운동몰입에 미치는 영향	Exclusion	Based on our review of the title and abstract, we concluded that this article is not consistent with the theme of our research.
168	태권도 품새 경기 활성화 방안	Exclusion	Based on our review of the title and abstract, we concluded that this article is not consistent with the theme of our research.
169	초등학생의 태권도 품새 선수 경력과 시각정보가 자세제어 능력에 미치는 영향	Exclusion	Based on our review of the title and abstract, we concluded that this article is not consistent with the theme of our research.
170	국가대표 태권도 시범단 단원 및 겨루기 선수와 일반 수련생의 하지근력, 체간근력, 균형능력, 고유수용감각의 차이	Exclusion	Based on our review of the title and abstract, we concluded that this article is not consistent with the theme of our research.
171	태권도 선수의 발 형태에 따른 골반 변위 비교 분석	Exclusion	Based on our review of the title and abstract, we concluded that this article is not consistent with the theme of our research.
172	태권도 품새대회 발전을 위한 제 문제 고찰	Exclusion	Based on our review of the title and abstract, we concluded that this article is not consistent with the theme of our research.
173	의례로서 태권도 심사에 관한 연구	Exclusion	Based on our review of the title and abstract, we concluded that this article is not consistent with the theme of our research.
174	태권도 지도자의 건강관련 생활양식 및 직무만족 연구	Exclusion	Based on our review of the title and abstract, we concluded that this article is not consistent with the theme of our research.
175	태권도선수들의 체중감량 시 천연 미네랄섭취가 최대 유산소성 운동능력, 말초적 피로회복 효과 및 혈청 일산화질소(nitric oxide)에 미치는 영향	Exclusion	Based on our review of the title and abstract, we concluded that this article is not consistent with the theme of our research.
176	태권도 앞차고 몸돌아 옆차기의 균형성	Exclusion	Based on our review of the title and abstract, we concluded that this article is not consistent with the theme of our research.
177	태권도 활동이 다운증후군 아동의 신체조정능력과 정서적 안정에 미치는 영향	Exclusion	Based on our review of the title and abstract, we concluded that this article is not consistent with the theme of our research.
178	태권도 품새 주춤서기의 근 효율성에 관한 연구	Exclusion	Based on our review of the title and abstract, we concluded that this article is not consistent with the theme of our research.
179	남자태권도 품새선수와 일반대학생의 평형성 및 보행균형의 비교·분석	Exclusion	Based on our review of the title and abstract, we concluded that this article is not consistent with the theme of our research.
180	태권도 전공자의 행복감에 대한 구조모형 비교	Exclusion	Based on our review of the title and abstract, we concluded that this article is not consistent with the theme of our research.
181	태권도 품새 옆차기 동작의 생체역학적 분석	Exclusion	Based on our review of the title and abstract, we concluded that this article is not consistent with the theme of our research.
182	태권도의 중국보급 과정과 그 의미	Exclusion	Based on our review of the title and abstract, we concluded that this article is not consistent with the theme of our research.
183	태권도 품새 경기규칙의 고찰	Exclusion	Based on our review of the title and abstract, we concluded that this article is not consistent with the theme of our research.
184	품새 수련을 활용한 중국 태권도장 활성화 방안	Exclusion	Based on our review of the title and abstract, we concluded that this article is not consistent with the theme of our research.
185	SWOT분석을 통한 생활스포츠로서의 중국 태권도 대중화 방안	Exclusion	Based on our review of the title and abstract, we concluded that this article is not consistent with the theme of our research.
186	태권도 수련과 심상훈련이 초등학교 저학년 아동의 대뇌 활성화에 미치는 영향	Exclusion	Based on our review of the title and abstract, we concluded that this article is not consistent with the theme of our research.
187	중등체육 교육과정에서 태권도 수업의 필요성 고찰	Exclusion	Based on our review of the title and abstract, we concluded that this article is not consistent with the theme of our research.
188	태권도 수련의 가치론적 접근	Exclusion	Based on our review of the title and abstract, we concluded that this article is not consistent with the theme of our research.
189	中學校 跆拳道選手들의 훈련프로그램이 筋·骨格系 部位別 均衡 및 身體構成에 미치는 影響	Exclusion	Based on our review of the title and abstract, we concluded that this article is not consistent with the theme of our research.
190	중국 태극권으로 바라본 태권도의 건강수행법에 관한 연구	Exclusion	Based on our review of the title and abstract, we concluded that this article is not consistent with the theme of our research.
191	검도, 유도, 태권도선수들의 체격특성과 균형반응능력의 상관관계에 대한 연구	Exclusion	Based on our review of the title and abstract, we concluded that this article is not consistent with the theme of our research.
192	실업 태권도 선수의 최상수행을 위한 이상적인 지도자상	Exclusion	Based on our review of the title and abstract, we concluded that this article is not consistent with the theme of our research.
193	학생선수의 학습권에 대한 인식과 실천	Exclusion	Based on our review of the title and abstract, we concluded that this article is not consistent with the theme of our research.
194	태권도 겨루기선수와 시범선수의 심폐기능및 등속성근기능의 차이에 관한연구	Exclusion	Based on our review of the title and abstract, we concluded that this article is not consistent with the theme of our research.
195	여성 태권도 선수들의 진로방향 탐색	Exclusion	Based on our review of the title and abstract, we concluded that this article is not consistent with the theme of our research.
196	12주간 남자 중학생의 태권도 수련이 체격과 체력의 발달에 미치는 영향	Exclusion	Based on our review of the title and abstract, we concluded that this article is not consistent with the theme of our research.
197	태권도 품새 선수들의 경기력 향상을 위한 질적 연구	Exclusion	Based on our review of the title and abstract, we concluded that this article is not consistent with the theme of our research.
198	태권도 앞굽이서기의 표준화를 위한 연구	Exclusion	Based on our review of the title and abstract, we concluded that this article is not consistent with the theme of our research.
199	태권도 경기의 변화에 대한 현상학적 논의	Exclusion	Based on our review of the title and abstract, we concluded that this article is not consistent with the theme of our research.
200	미디어 요구에 따른 태권도 경기규칙의 변화	Exclusion	Based on our review of the title and abstract, we concluded that this article is not consistent with the theme of our research.
201	글로벌시대 태권도 코치의 조건과 역할	Exclusion	Based on our review of the title and abstract, we concluded that this article is not consistent with the theme of our research.
202	군 태권도 수련이 초급간부들의 통솔능력에 미치는 영향	Exclusion	Based on our review of the title and abstract, we concluded that this article is not consistent with the theme of our research.
203	초등학생의 태권도장 수련생, 수영선수 및 일반학생의 신체구성과 체력비교	Exclusion	Based on our review of the title and abstract, we concluded that this article is not consistent with the theme of our research.
204	노인들의 생활체육 태권도 프로그램 참여가 동적 자세제어 능력에 미치는 영향	Exclusion	Based on our review of the title and abstract, we concluded that this article is not consistent with the theme of our research.
205	태권도, 가라테, 우슈의 기본자세 비교 분석	Exclusion	Based on our review of the title and abstract, we concluded that this article is not consistent with the theme of our research.
206	중학생의 태권도 유도 검도 수련집단 간 체력과 신체적 자기개념의 비교	Exclusion	Based on our review of the title and abstract, we concluded that this article is not consistent with the theme of our research.
207	태권도의 중국 진출 역사 및 현황	Exclusion	Based on our review of the title and abstract, we concluded that this article is not consistent with the theme of our research.
208	태권도 프로그램이 노인의 균형능력에 미치는 영향	Further screening	A comprehensive review of the entire text is required to further ensure that the study meets the inclusion criteria and that sufficient data can be extracted to support both quantitative and qualitative analyses.
209	태권도 사범의 유형과 역할	Exclusion	Based on our review of the title and abstract, we concluded that this article is not consistent with the theme of our research.
210	겨루기 프로그램 적용을 통한 태권도장의 활성화 탐색	Exclusion	Based on our review of the title and abstract, we concluded that this article is not consistent with the theme of our research.
211	노인체육으로서 태권도의 역할 탐색	Exclusion	Based on our review of the title and abstract, we concluded that this article is not consistent with the theme of our research.
212	초등학생의 태권도 수련이 협응력에 미치는 영향	Exclusion	Based on our review of the title and abstract, we concluded that this article is not consistent with the theme of our research.
213	초등학생의 태권도 수련이 자아형성과 공동체 의식에 미치는 영향	Exclusion	Based on our review of the title and abstract, we concluded that this article is not consistent with the theme of our research.
214	태권도 빠른걸음 내려차기 동작의 지면반력에 대한 역학적 분석	Exclusion	Based on our review of the title and abstract, we concluded that this article is not consistent with the theme of our research.
215	초등학교 태권도 수련생의 신체적 자아개념이 신체발달에 미치는 영향	Exclusion	Based on our review of the title and abstract, we concluded that this article is not consistent with the theme of our research.
216	중국 태권도의 문제점과 발전방안	Exclusion	Based on our review of the title and abstract, we concluded that this article is not consistent with the theme of our research.
217	태권도 선수들의 시합기와 동계훈련기의 트레이닝이 최대 무산소성 파워 운동 후 혈중 피로내성 및 간의 효소기능에 미치는 영향	Exclusion	Based on our review of the title and abstract, we concluded that this article is not consistent with the theme of our research.
218	태권도선수들의 영양지식, 식습관, 음식기호도 및 영양섭취에 관한연구	Exclusion	Based on our review of the title and abstract, we concluded that this article is not consistent with the theme of our research.
219	태권도 국가대표 선수의 경기력에 관한 질적 연구	Exclusion	Based on our review of the title and abstract, we concluded that this article is not consistent with the theme of our research.
220	태권도 품새ㆍ격파ㆍ호신술의 경기화에 관한 연구	Exclusion	Based on our review of the title and abstract, we concluded that this article is not consistent with the theme of our research.
221	알바니아의 태권도 사역을 통한 발칸반도의 선교전략 연구	Exclusion	Based on our review of the title and abstract, we concluded that this article is not consistent with the theme of our research.
222	태권도의 건강품새 모형개발에 관한 연구	Exclusion	Based on our review of the title and abstract, we concluded that this article is not consistent with the theme of our research.
223	균형성과표(BSC)를 적용한 태권도장 핵심성과지표(KPI) 도출	Exclusion	Based on our review of the title and abstract, we concluded that this article is not consistent with the theme of our research.
224	태권도 품새 선수들의 고유수용성감각 훈련이 균형 능력에 미치는 영향	Exclusion	Based on our review of the title and abstract, we concluded that this article is not consistent with the theme of our research.
225	태권도 시범단원들에게 나타나는 상해와 기능성 도구를 이용한 트레이닝이 근육균형에 미치는 영향	Exclusion	Based on our review of the title and abstract, we concluded that this article is not consistent with the theme of our research.
226	태권도 품새 우수,비 우수선수 간 앞차고 몸돌아 옆차기의 성,패에 따른 균형성 비교	Exclusion	Based on our review of the title and abstract, we concluded that this article is not consistent with the theme of our research.
227	태권도장 바닥재의 차이가 신체균형에 미치는 영향	Exclusion	Based on our review of the title and abstract, we concluded that this article is not consistent with the theme of our research.
228	12주간 태권도 트레이닝이 고령 여성의 정적균형 제어능력에 미치는 영향	Further screening	A comprehensive review of the entire text is required to further ensure that the study meets the inclusion criteria and that sufficient data can be extracted to support both quantitative and qualitative analyses.
229	태권도수련이 초등학생 하지근력과 균형능력에 미치는 효과	Further screening	A comprehensive review of the entire text is required to further ensure that the study meets the inclusion criteria and that sufficient data can be extracted to support both quantitative and qualitative analyses.
230	中國 跆拳道發展過程 및 均衡發展方案	Exclusion	Based on our review of the title and abstract, we concluded that this article is not consistent with the theme of our research.
231	12주간의 평형성 트레이닝이 태권도 선수의 자세조절 기능에 미치는 영향	Exclusion	Based on our review of the title and abstract, we concluded that this article is not consistent with the theme of our research.
232	기구운동과 복합운동이 발목염좌 경험이 있는 태권도학과 학생의 발목 안정성에 미치는 효과	Exclusion	Based on our review of the title and abstract, we concluded that this article is not consistent with the theme of our research.
233	跆拳道教学中体育游戏优化设计与实验研究	Exclusion	Based on our review of the title and abstract, we concluded that this article is not consistent with the theme of our research.
234	跆拳道基本腿法训练对听障学生动态平衡能力的影响研究	Exclusion	Based on our review of the title and abstract, we concluded that this article is not consistent with the theme of our research.
235	非稳定抗阻训练对跆拳道运动员平衡能力及旋转技术的影响研究	Exclusion	Based on our review of the title and abstract, we concluded that this article is not consistent with the theme of our research.
236	奥运会武道项目国际化发展对武术入奥的启示研究	Exclusion	Based on our review of the title and abstract, we concluded that this article is not consistent with the theme of our research.
237	功能性力量训练对提高高校业余跆拳道运动员平衡能力的影响研究	Exclusion	Based on our review of the title and abstract, we concluded that this article is not consistent with the theme of our research.
238	跆拳道训练对4-6岁儿童动静态平衡能力的影响	Further screening	A comprehensive review of the entire text is required to further ensure that the study meets the inclusion criteria and that sufficient data can be extracted to support both quantitative and qualitative analyses.
239	跆拳道运动员核心力量训练价值分析与有效方法	Exclusion	Based on our review of the title and abstract, we concluded that this article is not consistent with the theme of our research.
240	体校跆拳道运动员核心力量训练价值与策略	Exclusion	Based on our review of the title and abstract, we concluded that this article is not consistent with the theme of our research.
241	下肢两侧功能表现差异预测非接触性踝关节扭伤风险：318例青少年跆拳道运动员追踪研究	Exclusion	Based on our review of the title and abstract, we concluded that this article is not consistent with the theme of our research.
242	8周悬吊训练对跆拳道男子运动员平衡能力影响的实验研究	Exclusion	Based on our review of the title and abstract, we concluded that this article is not consistent with the theme of our research.
243	单侧训练对青少年跆拳道运动员下肢肌力不平衡影响的实验研究	Exclusion	Based on our review of the title and abstract, we concluded that this article is not consistent with the theme of our research.
244	核心稳定性训练对跆拳道运动员旋风踢技术运用的影响研究	Exclusion	Based on our review of the title and abstract, we concluded that this article is not consistent with the theme of our research.
245	跆拳道练习对幼儿平衡能力影响的实验研究	Further screening	A comprehensive review of the entire text is required to further ensure that the study meets the inclusion criteria and that sufficient data can be extracted to support both quantitative and qualitative analyses.
246	功能性训练对跆拳道运动员训练效果影响的实验研究	Exclusion	Based on our review of the title and abstract, we concluded that this article is not consistent with the theme of our research.
247	跆拳道运动员核心力量训练的策略研究	Exclusion	Based on our review of the title and abstract, we concluded that this article is not consistent with the theme of our research.
248	我国优秀女子跆拳道运动员竞技能力特征与评价标准研究	Exclusion	Based on our review of the title and abstract, we concluded that this article is not consistent with the theme of our research.
249	跆拳道基本腿法练习对5-6岁幼儿平衡能力的影响研究	Further screening	A comprehensive review of the entire text is required to further ensure that the study meets the inclusion criteria and that sufficient data can be extracted to support both quantitative and qualitative analyses.
250	功能性核心稳定训练对青少年男子跆拳道运动员平衡能力影响的实验研究	Exclusion	Based on our review of the title and abstract, we concluded that this article is not consistent with the theme of our research.
251	整合性神经肌肉训练对青少年跆拳道专项素质提升的实验研究	Exclusion	Based on our review of the title and abstract, we concluded that this article is not consistent with the theme of our research.
252	探究影响大学生跆拳道选手动态平衡能力的制约因素	Exclusion	Based on our review of the title and abstract, we concluded that this article is not consistent with the theme of our research.
253	一种跆拳道平衡训练器的研发	Exclusion	Based on our review of the title and abstract, we concluded that this article is not consistent with the theme of our research.
254	听障跆拳道运动员在双腿站立到单腿站立过渡任务中的平衡能力研究	Exclusion	Based on our review of the title and abstract, we concluded that this article is not consistent with the theme of our research.
255	简论跆拳道运动对青少年身心素质的影响	Exclusion	Based on our review of the title and abstract, we concluded that this article is not consistent with the theme of our research.
256	核心力量训练对跆拳道旋转动作踢击能力的影响研究	Exclusion	Based on our review of the title and abstract, we concluded that this article is not consistent with the theme of our research.
257	感知运动能力对跆拳道运动员技能水平的影响研究	Exclusion	Based on our review of the title and abstract, we concluded that this article is not consistent with the theme of our research.
258	跆拳道运动对青年女性静态平衡能力的影响	Exclusion	Based on our review of the title and abstract, we concluded that this article is not consistent with the theme of our research.
259	青少年跆拳道运动员身体素质综合评价指标体系构建	Exclusion	Based on our review of the title and abstract, we concluded that this article is not consistent with the theme of our research.
260	6周组合加压力量训练与高强度抗阻训练对跆拳道运动员下肢肌力、本体感觉及平衡能力的影响	Exclusion	Based on our review of the title and abstract, we concluded that this article is not consistent with the theme of our research.
261	跆拳道品势运动员动作稳定性的实验研究	Exclusion	Based on our review of the title and abstract, we concluded that this article is not consistent with the theme of our research.
262	跆拳道训练方法在足球训练中应用性研究	Exclusion	Based on our review of the title and abstract, we concluded that this article is not consistent with the theme of our research.
263	功能性力量训练对跆拳道选修大学生速度素质的影响研究	Exclusion	Based on our review of the title and abstract, we concluded that this article is not consistent with the theme of our research.
264	功能性训练对跆拳道运动员难度动作影响的实证研究	Exclusion	Based on our review of the title and abstract, we concluded that this article is not consistent with the theme of our research.
265	Crossfit训练对提高少儿跆拳道初学者横踢技术的效果分析	Exclusion	Based on our review of the title and abstract, we concluded that this article is not consistent with the theme of our research.
266	跆拳道训练对幼儿运动能力的影响研究	Further screening	A comprehensive review of the entire text is required to further ensure that the study meets the inclusion criteria and that sufficient data can be extracted to support both quantitative and qualitative analyses.
267	标准视角下跆拳道项目科学化训练水平提升探究	Exclusion	Based on our review of the title and abstract, we concluded that this article is not consistent with the theme of our research.
268	核心稳定性训练对跆拳道专项生下肢力量的影响研究	Exclusion	Based on our review of the title and abstract, we concluded that this article is not consistent with the theme of our research.
269	核心稳定性训练对跆拳道专项学生平衡能力影响的研究	Exclusion	Based on our review of the title and abstract, we concluded that this article is not consistent with the theme of our research.
270	悬吊训练对跆拳道旋转类腿法专项技术能力的影响	Exclusion	Based on our review of the title and abstract, we concluded that this article is not consistent with the theme of our research.
271	跆拳道运动员运动损伤与整体姿态的分析	Exclusion	Based on our review of the title and abstract, we concluded that this article is not consistent with the theme of our research.
272	软梯训练法在跆拳道专项训练中的应用探讨	Exclusion	Based on our review of the title and abstract, we concluded that this article is not consistent with the theme of our research.
273	软梯训练法在跆拳道专项训练中的运用研究	Exclusion	Based on our review of the title and abstract, we concluded that this article is not consistent with the theme of our research.
274	青少年跆拳道核心训练中存在的问题及对策研究	Exclusion	Based on our review of the title and abstract, we concluded that this article is not consistent with the theme of our research.
275	跆拳道练习者脊柱机能及平衡能力的研究	Exclusion	Based on our review of the title and abstract, we concluded that this article is not consistent with the theme of our research.
276	跆拳道运动对女大学生身心健康影响的研究	Further screening	A comprehensive review of the entire text is required to further ensure that the study meets the inclusion criteria and that sufficient data can be extracted to support both quantitative and qualitative analyses.
277	跆拳道运动员与一般运动爱好者动态稳定性的研究	Exclusion	Based on our review of the title and abstract, we concluded that this article is not consistent with the theme of our research.
278	浅析跆拳道训练中身体协调能力的培养	Exclusion	Based on our review of the title and abstract, we concluded that this article is not consistent with the theme of our research.
279	江苏省跆拳道运动员赛前焦虑和心理训练研究	Exclusion	Based on our review of the title and abstract, we concluded that this article is not consistent with the theme of our research.
280	核心力量训练对青少年跆拳道运动员平衡能力影响的研究	Exclusion	Based on our review of the title and abstract, we concluded that this article is not consistent with the theme of our research.
281	核心力量训练对青少年跆拳道运动员平衡能力影响的研究	Exclusion	Based on our review of the title and abstract, we concluded that this article is not consistent with the theme of our research.
282	北京青少年跆拳道运动员运动损伤与康复训练方法的研究	Exclusion	Based on our review of the title and abstract, we concluded that this article is not consistent with the theme of our research.
283	女子跆拳道运动员核心力量训练实验研究	Exclusion	Based on our review of the title and abstract, we concluded that this article is not consistent with the theme of our research.
284	武术与跆拳道运动员平衡能力的差异性研究	Exclusion	Based on our review of the title and abstract, we concluded that this article is not consistent with the theme of our research.
285	跆拳道运动员静息状态与左旋风踢动作后的稳定性、姿势摆动频谱及同步性差异比较研究	Exclusion	Based on our review of the title and abstract, we concluded that this article is not consistent with the theme of our research.
286	跆拳道训练对学龄儿童静态平衡能力的影响	Further screening	A comprehensive review of the entire text is required to further ensure that the study meets the inclusion criteria and that sufficient data can be extracted to support both quantitative and qualitative analyses.
287	我国优秀青少年跆拳道运动员运动损伤调查及对策研究	Exclusion	Based on our review of the title and abstract, we concluded that this article is not consistent with the theme of our research.
288	对抚顺市体校跆拳道运动员平衡能力的研究	Exclusion	Based on our review of the title and abstract, we concluded that this article is not consistent with the theme of our research.
289	功能性训练视角下跆拳道体能训练手段和内容的设计研究	Exclusion	Based on our review of the title and abstract, we concluded that this article is not consistent with the theme of our research.
290	青少年业余跆拳道运动员核心力量训练方法体系构建初探	Exclusion	Based on our review of the title and abstract, we concluded that this article is not consistent with the theme of our research.
291	跆拳道运动员夏训前后某些生物力学参数变化的研究	Exclusion	Based on our review of the title and abstract, we concluded that this article is not consistent with the theme of our research.
292	跆拳道运动中力的运用	Exclusion	Based on our review of the title and abstract, we concluded that this article is not consistent with the theme of our research.
293	对跆拳道运动中平衡能力的作用及训练手段的研究	Exclusion	Based on our review of the title and abstract, we concluded that this article is not consistent with the theme of our research.
294	对跆拳道运动中平衡能力的作用及训练手段的研究	Exclusion	Based on our review of the title and abstract, we concluded that this article is not consistent with the theme of our research.
295	浅谈核心力量训练在跆拳道运动中的应用	Exclusion	Based on our review of the title and abstract, we concluded that this article is not consistent with the theme of our research.
296	我国女子跆拳道奥运冠军体能特征研究进展	Exclusion	Based on our review of the title and abstract, we concluded that this article is not consistent with the theme of our research.
297	跆拳道运动员核心稳定性训练的实验研究	Exclusion	Based on our review of the title and abstract, we concluded that this article is not consistent with the theme of our research.
298	跆拳道运动员赛前控体重方法的研究	Exclusion	Based on our review of the title and abstract, we concluded that this article is not consistent with the theme of our research.
299	优秀跆拳道运动员静态平衡特征定量分析	Exclusion	Based on our review of the title and abstract, we concluded that this article is not consistent with the theme of our research.
300	跆拳道运动员专项身体素质研究述评	Exclusion	Based on our review of the title and abstract, we concluded that this article is not consistent with the theme of our research.
301	从跆拳道品势的评分标准论影响其演练水平的因素	Exclusion	Based on our review of the title and abstract, we concluded that this article is not consistent with the theme of our research.
302	少年（10-13岁）男子跆拳道运动员专项身体素质评价指标及标准研究	Exclusion	Based on our review of the title and abstract, we concluded that this article is not consistent with the theme of our research.
303	浅谈跆拳道运动员身体协调能力的培养	Exclusion	Based on our review of the title and abstract, we concluded that this article is not consistent with the theme of our research.
304	运动生物力学在跆拳道步法教学中的应用	Exclusion	Based on our review of the title and abstract, we concluded that this article is not consistent with the theme of our research.
305	我国女子跆拳道竞争对手技战术分析	Exclusion	Based on our review of the title and abstract, we concluded that this article is not consistent with the theme of our research.
306	临场心理素质对跆拳道比赛的影响	Exclusion	Based on our review of the title and abstract, we concluded that this article is not consistent with the theme of our research.
307	我国优秀跆拳道运动员体能训练的诊断与评价	Exclusion	Based on our review of the title and abstract, we concluded that this article is not consistent with the theme of our research.
308	浅谈跆拳道技术中“防守反击”的形成	Exclusion	Based on our review of the title and abstract, we concluded that this article is not consistent with the theme of our research.
309	跆拳道运动员平衡能力的研究及训练手段设计	Exclusion	Based on our review of the title and abstract, we concluded that this article is not consistent with the theme of our research.
310	跆拳道步法灵敏及训练手段设计的研究	Exclusion	Based on our review of the title and abstract, we concluded that this article is not consistent with the theme of our research.
311	跆拳道比赛中盲点的利用和预防	Exclusion	Based on our review of the title and abstract, we concluded that this article is not consistent with the theme of our research.
312	散打、跆拳道运动员赛前体重控制的实验研究	Exclusion	Based on our review of the title and abstract, we concluded that this article is not consistent with the theme of our research.
313	不同稳定条件下核心力量训练对跆拳道运动员平衡能力的影响研究	Exclusion	Based on our review of the title and abstract, we concluded that this article is not consistent with the theme of our research.
314	跆拳道训练对发育协调障碍儿童动静态平衡能力的影响	Further screening	A comprehensive review of the entire text is required to further ensure that the study meets the inclusion criteria and that sufficient data can be extracted to support both quantitative and qualitative analyses.
315	非稳态条件下力量训练对于跆拳道品势练习者身体平衡能力的影响研究	Exclusion	Based on our review of the title and abstract, we concluded that this article is not consistent with the theme of our research.
316	竞技能力和性别差异对跆拳道运动员平衡能力的影响	Exclusion	Based on our review of the title and abstract, we concluded that this article is not consistent with the theme of our research.
317	18周跆拳道训练对学龄肥胖儿童平衡能力的影响	Further screening	A comprehensive review of the entire text is required to further ensure that the study meets the inclusion criteria and that sufficient data can be extracted to support both quantitative and qualitative analyses.
318	跆拳道运动对儿童平衡能力影响的实验性研究	Further screening	A comprehensive review of the entire text is required to further ensure that the study meets the inclusion criteria and that sufficient data can be extracted to support both quantitative and qualitative analyses.
319	跆拳道练习者脊柱机能及平衡能力的研究	Exclusion	Based on our review of the title and abstract, we concluded that this article is not consistent with the theme of our research.
320	跆拳道运动员平衡能力训练方法探究	Exclusion	Based on our review of the title and abstract, we concluded that this article is not consistent with the theme of our research.
321	跆拳道训练对9-11岁小学生平衡能力的影响研究	Further screening	A comprehensive review of the entire text is required to further ensure that the study meets the inclusion criteria and that sufficient data can be extracted to support both quantitative and qualitative analyses.
322	浅谈在跆拳道运动中平衡力的作用及训练手段的研究	Exclusion	Based on our review of the title and abstract, we concluded that this article is not consistent with the theme of our research.
323	悬吊训练对跆拳道运动员平衡能力的影响	Exclusion	Based on our review of the title and abstract, we concluded that this article is not consistent with the theme of our research.
324	核心力量训练对青少年男子跆拳道运动员平衡能力促进的研究	Exclusion	Based on our review of the title and abstract, we concluded that this article is not consistent with the theme of our research.
325	奥康跆拳道俱乐部的运营管理研究	Exclusion	Based on our review of the title and abstract, we concluded that this article is not consistent with the theme of our research.
326	跆拳道后腿横踢技术中上肢运动对动作结构影响的生物力学分析	Exclusion	Based on our review of the title and abstract, we concluded that this article is not consistent with the theme of our research.
327	巴黎奥运会周期世界女子跆拳道竞争形势与我国备战方略	Exclusion	Based on our review of the title and abstract, we concluded that this article is not consistent with the theme of our research.
328	跆拳道专项核心力量训练技巧	Exclusion	Based on our review of the title and abstract, we concluded that this article is not consistent with the theme of our research.
329	跆拳道运动员身体协调能力培养策略	Exclusion	Based on our review of the title and abstract, we concluded that this article is not consistent with the theme of our research.
330	新规则下女子57 kg级跆拳道运动员技战术特征	Exclusion	Based on our review of the title and abstract, we concluded that this article is not consistent with the theme of our research.
331	功能性训练在竞技跆拳道体能训练中的应用	Exclusion	Based on our review of the title and abstract, we concluded that this article is not consistent with the theme of our research.
332	青少年跆拳道运动员的体能训练	Exclusion	Based on our review of the title and abstract, we concluded that this article is not consistent with the theme of our research.
333	跆拳道运动员横踢技术动作的表面肌电特征分析	Exclusion	Based on our review of the title and abstract, we concluded that this article is not consistent with the theme of our research.
334	跆拳道比赛规则的变化对技战术运用的影响	Exclusion	Based on our review of the title and abstract, we concluded that this article is not consistent with the theme of our research.
335	非稳定性抗阻训练对跆拳道专项班学生后旋踢技术踢击能力的影响研究	Exclusion	Based on our review of the title and abstract, we concluded that this article is not consistent with the theme of our research.
336	悬吊训练对跆拳道后旋踢击打准确性的影响研究	Exclusion	Based on our review of the title and abstract, we concluded that this article is not consistent with the theme of our research.
337	跆拳道品势训练对高校体质弱势学生身体素质及心理健康的影响	Further screening	A comprehensive review of the entire text is required to further ensure that the study meets the inclusion criteria and that sufficient data can be extracted to support both quantitative and qualitative analyses.
338	跆拳道运动员技战术运用分析——以2019年世界军运会跆拳道男子54kg级比赛为例	Exclusion	Based on our review of the title and abstract, we concluded that this article is not consistent with the theme of our research.
339	卓逸跆拳道俱乐部品牌建设策略研究	Exclusion	Based on our review of the title and abstract, we concluded that this article is not consistent with the theme of our research.
340	高校跆拳道品势教练员执教理念研究	Exclusion	Based on our review of the title and abstract, we concluded that this article is not consistent with the theme of our research.
341	大众跆拳道练习对学龄前儿童感统能力影响的实验研究	Further screening	A comprehensive review of the entire text is required to further ensure that the study meets the inclusion criteria and that sufficient data can be extracted to support both quantitative and qualitative analyses.
342	爬行训练对大学生跆拳道运动员击头技术踢击能力的影响	Exclusion	Based on our review of the title and abstract, we concluded that this article is not consistent with the theme of our research.
343	Flexi-bar训练对大学生跆拳道品势运动员格挡动作质量的影响	Exclusion	Based on our review of the title and abstract, we concluded that this article is not consistent with the theme of our research.
344	重竞技项目优秀青少年运动员静态平衡能力的差别化研究	Exclusion	Based on our review of the title and abstract, we concluded that this article is not consistent with the theme of our research.
345	核心力量在跆拳道运动员动作稳定训练中的作用	Exclusion	Based on our review of the title and abstract, we concluded that this article is not consistent with the theme of our research.
346	昌吉市跆拳道俱乐部学员运动损伤现状的调查分析	Exclusion	Based on our review of the title and abstract, we concluded that this article is not consistent with the theme of our research.
347	跆拳道核心力量训练的策略研究	Exclusion	Based on our review of the title and abstract, we concluded that this article is not consistent with the theme of our research.
348	得分状态下竞技跆拳道运动员双飞踢动作下肢生物力学特征分析	Exclusion	Based on our review of the title and abstract, we concluded that this article is not consistent with the theme of our research.
349	跆拳道高水平运动员后横踢技术动作的肌力特征	Exclusion	Based on our review of the title and abstract, we concluded that this article is not consistent with the theme of our research.
350	中国武术与韩国跆拳道传播模式的差异性研究——基于拉斯韦尔“5W”模式	Exclusion	Based on our review of the title and abstract, we concluded that this article is not consistent with the theme of our research.
351	跆拳道课程训练对初中生心理健康影响的实验研究	Exclusion	Based on our review of the title and abstract, we concluded that this article is not consistent with the theme of our research.
352	跆拳道练习对幼儿身体形态和身体素质的影响	Further screening	A comprehensive review of the entire text is required to further ensure that the study meets the inclusion criteria and that sufficient data can be extracted to support both quantitative and qualitative analyses.
353	少儿跆拳道品势训练面临的困境与对策分析	Exclusion	Based on our review of the title and abstract, we concluded that this article is not consistent with the theme of our research.
354	跆拳道训练在听障学生身体素质发展中的作用	Exclusion	Based on our review of the title and abstract, we concluded that this article is not consistent with the theme of our research.
355	跆拳道传统品势与新品势比较研究	Exclusion	Based on our review of the title and abstract, we concluded that this article is not consistent with the theme of our research.
356	中韩跆拳道价值理念对比研究	Exclusion	Based on our review of the title and abstract, we concluded that this article is not consistent with the theme of our research.
357	亲子互动教学法在5-6岁幼儿跆拳道教学中的设计与应用研究	Exclusion	Based on our review of the title and abstract, we concluded that this article is not consistent with the theme of our research.
358	长沙市中学跆拳道队发展现状分析	Exclusion	Based on our review of the title and abstract, we concluded that this article is not consistent with the theme of our research.
359	跆拳道优秀运动员赵帅技战术使用特征分析	Exclusion	Based on our review of the title and abstract, we concluded that this article is not consistent with the theme of our research.
360	论核心力量对竞技跆拳道训练的重要作用	Exclusion	Based on our review of the title and abstract, we concluded that this article is not consistent with the theme of our research.
361	株洲市荷塘区跆拳道培训开展现状与对策研究	Exclusion	Based on our review of the title and abstract, we concluded that this article is not consistent with the theme of our research.
362	“放管服”背景下四川省跆拳道赛事活动发展的困境及对策研究	Exclusion	Based on our review of the title and abstract, we concluded that this article is not consistent with the theme of our research.
363	江西旅游商贸职业学院跆拳道应用型人才培养的研究	Exclusion	Based on our review of the title and abstract, we concluded that this article is not consistent with the theme of our research.
364	跆拳道品势美学探析	Exclusion	Based on our review of the title and abstract, we concluded that this article is not consistent with the theme of our research.
365	核心区域的力量训练对跆拳道高位技术踢击能力的影响	Exclusion	Based on our review of the title and abstract, we concluded that this article is not consistent with the theme of our research.
366	价值理念下辽宁省大众跆拳道普及路径研究	Exclusion	Based on our review of the title and abstract, we concluded that this article is not consistent with the theme of our research.
367	身体运动功能训练对肇庆市男子跆拳道运动员横踢技术的影响	Exclusion	Based on our review of the title and abstract, we concluded that this article is not consistent with the theme of our research.
368	跆拳道运动对男大学生体质健康的影响研究	Exclusion	Based on our review of the title and abstract, we concluded that this article is not consistent with the theme of our research.
369	跆拳道选手训练与比赛脱节原因探析	Exclusion	Based on our review of the title and abstract, we concluded that this article is not consistent with the theme of our research.
370	身体运动功能训练提高跆拳道横踢技术的初步探讨	Exclusion	Based on our review of the title and abstract, we concluded that this article is not consistent with the theme of our research.
371	跆拳道对儿童身心健康影响的研究	Exclusion	Based on our review of the title and abstract, we concluded that this article is not consistent with the theme of our research.
372	男子跆拳道运动员核心力量训练实验研究	Exclusion	Based on our review of the title and abstract, we concluded that this article is not consistent with the theme of our research.
373	核心力量训练对跆拳道品势运动员动作稳定性的实验研究	Exclusion	Based on our review of the title and abstract, we concluded that this article is not consistent with the theme of our research.
374	安徽省庐江县跆拳道发展现状调查	Exclusion	Based on our review of the title and abstract, we concluded that this article is not consistent with the theme of our research.
375	跆拳道比赛场地的变化对跆拳道运动员边线技战术的影响分析——以伦敦奥运会及里约奥运会为例	Exclusion	Based on our review of the title and abstract, we concluded that this article is not consistent with the theme of our research.
376	青少年跆拳道运动员运动损伤的预防与康复	Exclusion	Based on our review of the title and abstract, we concluded that this article is not consistent with the theme of our research.
377	静态姿势评估在跆拳道项目运动损伤预防中的应用研究	Exclusion	Based on our review of the title and abstract, we concluded that this article is not consistent with the theme of our research.
378	跆拳道运动员专项快速力量训练的研究	Exclusion	Based on our review of the title and abstract, we concluded that this article is not consistent with the theme of our research.
379	上海市武术和跆拳道青少年俱乐部运营现状的比较研究	Exclusion	Based on our review of the title and abstract, we concluded that this article is not consistent with the theme of our research.
380	采用电子护具后我国优秀跆拳道运动员技战术变化的研究	Exclusion	Based on our review of the title and abstract, we concluded that this article is not consistent with the theme of our research.
381	国家跆拳道女子49公斤级运动员奥运会参赛年体能训练的研究	Exclusion	Based on our review of the title and abstract, we concluded that this article is not consistent with the theme of our research.
382	新规则及电子护具使用对跆拳道训练的新要求与对策分析	Exclusion	Based on our review of the title and abstract, we concluded that this article is not consistent with the theme of our research.
383	论跆拳道战术意识的重要性	Exclusion	Based on our review of the title and abstract, we concluded that this article is not consistent with the theme of our research.
384	不同项目运动员平衡稳定性的差异性研究	Exclusion	Based on our review of the title and abstract, we concluded that this article is not consistent with the theme of our research.
385	第十二届全国运动会跆拳道比赛女子技战术统计与分析	Exclusion	Based on our review of the title and abstract, we concluded that this article is not consistent with the theme of our research.
386	浅谈跆拳道运动中的"型"	Exclusion	Based on our review of the title and abstract, we concluded that this article is not consistent with the theme of our research.
387	跆拳道训练对普通高校大学生体质的影响	Further screening	A comprehensive review of the entire text is required to further ensure that the study meets the inclusion criteria and that sufficient data can be extracted to support both quantitative and qualitative analyses.
388	跆拳道练习干预对小学生体质水平的影响	Further screening	A comprehensive review of the entire text is required to further ensure that the study meets the inclusion criteria and that sufficient data can be extracted to support both quantitative and qualitative analyses.
389	跆拳道后旋踢动作运动学分析研究	Exclusion	Based on our review of the title and abstract, we concluded that this article is not consistent with the theme of our research.
390	男子跆拳道运动员核心力量训练实验研究	Exclusion	Based on our review of the title and abstract, we concluded that this article is not consistent with the theme of our research.
391	女子跆拳道运动员功能性质量筛查分析	Exclusion	Based on our review of the title and abstract, we concluded that this article is not consistent with the theme of our research.
392	跆拳道运动员临场与赛中心理失衡及干预研究	Exclusion	Based on our review of the title and abstract, we concluded that this article is not consistent with the theme of our research.
393	山东省优秀女子跆拳道运动员下劈技术动作生物力学分析	Exclusion	Based on our review of the title and abstract, we concluded that this article is not consistent with the theme of our research.
394	高校跆拳道运动员专项身体素质评价体系的研究	Exclusion	Based on our review of the title and abstract, we concluded that this article is not consistent with the theme of our research.
395	优秀跆拳道运动员后踢技术动作的生物力学分析	Exclusion	Based on our review of the title and abstract, we concluded that this article is not consistent with the theme of our research.
396	江苏省跆拳道运动员焦虑特征研究	Exclusion	Based on our review of the title and abstract, we concluded that this article is not consistent with the theme of our research.
397	多元文化背景下民族传统体育生存空间的拓展——以太极拳、跆拳道为例	Exclusion	Based on our review of the title and abstract, we concluded that this article is not consistent with the theme of our research.
398	河北省竞技跆拳道裁判员的现状调查与发展对策分析	Exclusion	Based on our review of the title and abstract, we concluded that this article is not consistent with the theme of our research.
399	我国优秀跆拳道运动员下劈技术的运动学研究	Exclusion	Based on our review of the title and abstract, we concluded that this article is not consistent with the theme of our research.
400	新疆大众跆拳道运动与武术市场发展的对比研究	Exclusion	Based on our review of the title and abstract, we concluded that this article is not consistent with the theme of our research.
401	西南地区竞技跆拳道发展现状与对策研究	Exclusion	Based on our review of the title and abstract, we concluded that this article is not consistent with the theme of our research.
402	福建省高校跆拳道现状调查与发展对策研究	Exclusion	Based on our review of the title and abstract, we concluded that this article is not consistent with the theme of our research.
403	跆拳道后腿横踢技术的运动学研究	Exclusion	Based on our review of the title and abstract, we concluded that this article is not consistent with the theme of our research.
404	跆拳道横踢技术中上肢运动的生物力学分析	Exclusion	Based on our review of the title and abstract, we concluded that this article is not consistent with the theme of our research.
405	从奥运会奖牌分布情况看世界跆拳道竞争格局	Exclusion	Based on our review of the title and abstract, we concluded that this article is not consistent with the theme of our research.
406	"慢练"对跆拳道练习者横踢技术稳定性的影响研究	Exclusion	Based on our review of the title and abstract, we concluded that this article is not consistent with the theme of our research.
407	"体能康”在跆拳道队应用的效果观察	Exclusion	Based on our review of the title and abstract, we concluded that this article is not consistent with the theme of our research.
408	试论"跆拳道礼仪"在当代精神文明建设中的意义	Exclusion	Based on our review of the title and abstract, we concluded that this article is not consistent with the theme of our research.
409	从六城会看跆拳道项目后备人才的储备	Exclusion	Based on our review of the title and abstract, we concluded that this article is not consistent with the theme of our research.
410	"双减"背景下课后服务开展跆拳道课程的可行性分析	Exclusion	Based on our review of the title and abstract, we concluded that this article is not consistent with the theme of our research.
411	运动视频分析软件在跆拳道项目中应用的研究	Exclusion	Based on our review of the title and abstract, we concluded that this article is not consistent with the theme of our research.
412	中国竞技跆拳道发展现状及其影响因素研究	Exclusion	Based on our review of the title and abstract, we concluded that this article is not consistent with the theme of our research.
413	跆拳道运动员常见损伤分析及预防研究	Exclusion	Based on our review of the title and abstract, we concluded that this article is not consistent with the theme of our research.
414	浅谈核心力量训练在跆拳道运动中的应用	Exclusion	Based on our review of the title and abstract, we concluded that this article is not consistent with the theme of our research.
415	跆拳道运动员专项身体素质研究现状	Exclusion	Based on our review of the title and abstract, we concluded that this article is not consistent with the theme of our research.
416	浅谈跆拳道运动中的"型"	Exclusion	Based on our review of the title and abstract, we concluded that this article is not consistent with the theme of our research.
417	跆拳道入门(九)-旋踢	Exclusion	Based on our review of the title and abstract, we concluded that this article is not consistent with the theme of our research.
418	跆拳道比赛中推踢技术的运用	Exclusion	Based on our review of the title and abstract, we concluded that this article is not consistent with the theme of our research.
419	中国武术英译现状与对策	Exclusion	Based on our review of the title and abstract, we concluded that this article is not consistent with the theme of our research.
420	武术文化传承与发展式微的社会学分析:基于中、日、韩的跨文化比较	Exclusion	Based on our review of the title and abstract, we concluded that this article is not consistent with the theme of our research.
421	番泻叶与复方氯化钠溶液联合应用对运动员减轻体质量影响的研究	Exclusion	Based on our review of the title and abstract, we concluded that this article is not consistent with the theme of our research.
422	回族民间传统体育-踏脚	Exclusion	Based on our review of the title and abstract, we concluded that this article is not consistent with the theme of our research.
423	家庭环境对幼儿身体素质影响的研究	Exclusion	Based on our review of the title and abstract, we concluded that this article is not consistent with the theme of our research.
424	舞蹈啦啦操对广州市普通高校女大学生身体自尊影响的实验研究	Exclusion	Based on our review of the title and abstract, we concluded that this article is not consistent with the theme of our research.
425	湖南省省级体育传统项目学校建设与发展研究	Exclusion	Based on our review of the title and abstract, we concluded that this article is not consistent with the theme of our research.
426	采用康复锻炼、中药熏洗与超短波综合治疗运动员膝关节积液11例临床体会	Exclusion	Based on our review of the title and abstract, we concluded that this article is not consistent with the theme of our research.
427	家庭环境对4~6岁儿童动作技能发展的影响——以上师大附属幼儿园儿童为例	Exclusion	Based on our review of the title and abstract, we concluded that this article is not consistent with the theme of our research.
428	不同运动专项的FMS动作功能筛查比较与分析	Exclusion	Based on our review of the title and abstract, we concluded that this article is not consistent with the theme of our research.
429	李小龙技术体系的形成及其科学理念分析	Exclusion	Based on our review of the title and abstract, we concluded that this article is not consistent with the theme of our research.
430	从省运会看湖北体育区域特征与发展	Exclusion	Based on our review of the title and abstract, we concluded that this article is not consistent with the theme of our research.
431	空手道组手基础训练研究	Exclusion	Based on our review of the title and abstract, we concluded that this article is not consistent with the theme of our research.
432	太原市太极拳消费的现状及产业化对策分析	Exclusion	Based on our review of the title and abstract, we concluded that this article is not consistent with the theme of our research.
433	山东省冠县查拳运动发展现状的调查分析和对策研究	Exclusion	Based on our review of the title and abstract, we concluded that this article is not consistent with the theme of our research.
434	江苏省竞技体育实力的分析与对策研究	Exclusion	Based on our review of the title and abstract, we concluded that this article is not consistent with the theme of our research.
435	中国武术段位制社会化发展制约因素及其推广策略研究	Exclusion	Based on our review of the title and abstract, we concluded that this article is not consistent with the theme of our research.
436	延边州田径运动现状及对策研究	Exclusion	Based on our review of the title and abstract, we concluded that this article is not consistent with the theme of our research.
437	某镇小学生暑期参加体育锻炼现状调查与分析	Exclusion	Based on our review of the title and abstract, we concluded that this article is not consistent with the theme of our research.
438	躺在床上的儿童节	Exclusion	Based on our review of the title and abstract, we concluded that this article is not consistent with the theme of our research.
439	广东散打产业化SWOT分析及发展战略研究	Exclusion	Based on our review of the title and abstract, we concluded that this article is not consistent with the theme of our research.

## Sheet: Further Screening
Number	No.	Title	Inclusion or Exclusion	Reason
1	1	Comparison of Isokinetic Muscle Function and Anaerobic Exercise Capacity in the Knee According to Kukki Taekwondo Training Type	Exclusion	Subjects were athletes.
2	2	Taekwondo training improves the neuromotor excitability and reaction of large and small muscles	Exclusion	Reports not retrieved
3	3	Effects of Taekkyon-based exercise program on balance, lower extremity strength, and gait parameters in community-dwelling older women: Randomized controlled trial	Inclusion	Meets the inclusion criteria.
4	4	Taekwondo training improves sensory organization and balance control in children with developmental coordination disorder: A randomized controlled trial	Exclusion	The participants are children with developmental disabilities.
5	5	Taekwondo training improves balance in volunteers over 40.	Inclusion	Meets the inclusion criteria.
6	6	태권도 수련이 초등학생의 체력과 동적 균형능력에 미치는 영향	Inclusion	Meets the inclusion criteria.
7	7	태권도 수련이 비만 초등학생의 신체구성, 체력 및 균형능력에 미치는 영향	Inclusion	Meets the inclusion criteria.
8	8	태권도 수련과 하지강화 훈련이 여대생들의 각근력과 균형능력에 미치는 영향	Inclusion	Meets the inclusion criteria.
9	9	장기간의 태권도 품새수련이 정적균형, 동적균형 및 보행균형에 미치는 영향	Exclusion	Subjects were athletes.
10	10	태권도 품새 수련이 초등학생의 체력 및 균형능력에 미치는 영향	Exclusion	Control group did not match the inclusion criteria. The control group is the Taekwondo training group.
11	11	태권도수련 시 코어운동이 초등학생의 기초체력과 족저압 균형에 미치는 영향	Exclusion	Control group did not match the inclusion criteria. The intervention group is the combined exercise group.
12	12	태권도 프로그램이 노인의 균형능력에 미치는 영향	Inclusion	Meets the inclusion criteria.
13	13	12주간 태권도 트레이닝이 고령 여성의 정적균형 제어능력에 미치는 영향	Inclusion	Meets the inclusion criteria.
14	14	태권도수련이 초등학생 하지근력과 균형능력에 미치는 효과	Inclusion	Meets the inclusion criteria.
15	15	跆拳道训练对4-6岁儿童动静态平衡能力的影响	Inclusion; Cross-sectional study	Meets the inclusion criteria.
16	16	跆拳道练习对幼儿平衡能力影响的实验研究	Inclusion	Meets the inclusion criteria.
17	17	跆拳道基本腿法练习对5-6岁幼儿平衡能力的影响研究	Inclusion	Meets the inclusion criteria.
18	18	跆拳道训练对幼儿运动能力的影响研究	Inclusion	Meets the inclusion criteria.
19	19	跆拳道运动对女大学生身心健康影响的研究	Inclusion	Meets the inclusion criteria.
20	20	跆拳道训练对学龄儿童静态平衡能力的影响	Inclusion; Cross-sectional study	Meets the inclusion criteria.
21	21	跆拳道训练对发育协调障碍儿童动静态平衡能力的影响	Exclusion	The participants are children with developmental disabilities.
22	22	18周跆拳道训练对学龄肥胖儿童平衡能力的影响	Inclusion; Cross-sectional study	Meets the inclusion criteria.
23	23	跆拳道运动对儿童平衡能力影响的实验性研究	Inclusion; Cross-sectional study	Meets the inclusion criteria.
24	24	跆拳道训练对9-11岁小学生平衡能力的影响研究	Exclusion	Unable to extract effect values.
25	25	跆拳道品势训练对高校体质弱势学生身体素质及心理健康的影响	Inclusion	Meets the inclusion criteria.
26	26	大众跆拳道练习对学龄前儿童感统能力影响的实验研究	Inclusion	Meets the inclusion criteria.
27	27	跆拳道练习对幼儿身体形态和身体素质的影响	Inclusion	Meets the inclusion criteria.
28	28	跆拳道训练对普通高校大学生体质的影响	Inclusion	Meets the inclusion criteria.
29	29	跆拳道练习干预对小学生体质水平的影响	Inclusion	Meets the inclusion criteria.

## Sheet: Included Studies
Number	Title
1	Effects of Taekkyon-based exercise program on balance, lower extremity strength, and gait parameters in community-dwelling older women: Randomized controlled trial
2	Taekwondo training improves balance in volunteers over 40.
3	The Effects of Taekwondo Training on Physical Fitness and Balance Ability in Grade-Schooler(태권도 수련이 초등학생의 체력과 동적 균형능력에 미치는 영향)
4	The Effect of Taekwondo Training on Body Composition, Physical Fitness, and Balance Ability in Obese Grade-Schooler(태권도 수련이 비만 초등학생의 신체구성, 체력 및 균형능력에 미치는 영향)
5	Effects of TaeKwonDo with Lower Limb Strengthening Exercises on Quadriceps Muscle Strength and Balance in Female University Students(태권도 수련과 하지강화 훈련이 여대생들의 각근력과 균형능력에 미치는 영향)
6	Effect of Balance Ability in the Elderlyby Taekwondo Program(태권도 프로그램이 노인의 균형능력에 미치는 영향)
7	Effects of 12-week Taekwondo training on the static balance control in the elderly female(12주간 태권도 트레이닝이 고령 여성의 정적균형 제어능력에 미치는 영향)
8	The Effects of Taekondo Training for Elementary School Student on Leg Strength and Balance(태권도수련이 초등학생 하지근력과 균형능력에 미치는 효과)
9	The Effects of Taekwondo Training on the Dynamic and Static Balance Abilities of 4-6 Year Old Children(跆拳道训练对4-6岁儿童动静态平衡能力的影响)
10	An experimental study of the effect of taekwondo practice on balance in young children(跆拳道练习对幼儿平衡能力影响的实验研究)
11	Effects of basic leg method practice in Taekwondo on balance ability of children aged 5-6 years(跆拳道基本腿法练习对5-6岁幼儿平衡能力的影响研究)
12	Research on the Influence of Taekwondo Training on Children's Sports Ability(跆拳道训练对幼儿运动能力的影响研究)
13	The Influence of Taekwondo on the Physical and Mental Health of Female College Students(跆拳道运动对女大学生身心健康影响的研究)
14	Effect of Taekwondo Training on the Static Balance Ability of School Children(跆拳道训练对学龄儿童静态平衡能力的影响)
15	Effect of 18 week Taekwondo training on the balance ability of school aged obese children(18周跆拳道训练对学龄肥胖儿童平衡能力的影响)
16	Impacts of Taekwondo Training on the Balance Ability of the Children(跆拳道运动对儿童平衡能力影响的实验性研究)
17	The impact of Taekwondo character training on the physical and mental health of physically disadvantaged students in universitie(跆拳道品势训练对高校体质弱势学生身体素质及心理健康的影响)
18	Sensory Integration Ability Study on the Influence of PopularTaekwondo Exercise on Sensory Integration Ability of Preschool Childre(大众跆拳道练习对学龄前儿童感统能力影响的实验研究)
19	Effect of Taekwondo Practice on Preschool Children’s Body Shape and Physical Fitness(跆拳道练习对幼儿身体形态和身体素质的影响)
20	The relevant indices of college students’ constitution influenced by taekwondo(跆拳道训练对普通高校大学生体质的影响)
21	The Effect Of Taekwondo Exercise Intervention To Primary School Students’ Physique Level(跆拳道练习干预对小学生体质水平的影响)

## Sheet: Meta-Analysis Data
Closed-Eye One-Leg Standing
NO.	Study name	IG-M	IG-SD	IG-n	CG-M	CG-SD	CG-n	Sex	Age	Period	Times per week	Minutes per time
1	Cui(2022)	19.01	5.33	20	15.66	4.32	20	Unrestricted	4-6	12	45325	40-45min
2	Zhang(2022)	28.28	4.36	23	23.62	4.52	23	Unrestricted	4-6	16	1	90-120min
3	Huang(2020)	7.05	1.81	30	5.55	3.14	30	Unrestricted	4-6	16+	1	90-120min
4	Fu(2014)1	52.1	3.28	20	35.2	13.98	20	Male	9-13	12	Blank	Blank
5	Fu(2014)2	50	22.61	20	39.8	24.27	20	Female	9-13	12	Blank	Blank
6	Li(2020)	40.28	34.36	50	34.91	26.98	50	Unrestricted	4-6	16	2-3	40-45min
7	Lee(2017)	77.78	64.64	15	28.09	21.38	15	Female	18-21	10	2-3	90-120min
8	Yoon(2009)	5.2	0.99	20	5.1	1.04	20	Male	9-13	8	5	40-45min
9	Kim(2024)	26.98	17.66	25	13.15	16.78	16.78	Female	65-75	12	2-3	60-70min
NO.	Study name	Pre-M	Post-M	n	t			Sex	Age	Period	Times per week	Minutes per time
1	Shao(2023)	15.95	28.12	20	19.58			Unrestricted	18-21	12	1	90-120min
2	Wang(2018)	21.78	35.36	225	20.375			Female	18-21	15	5	60-70min
NO.	Study name	Pre-M	Post-M	n	p
1	Yang(2014)1	46.06	52.89	36	0.022			Male	18-20	16	2-3	90-120min
2	Yang(2014)2	36.95	40.84	38	0.049			Female	18-20	16	2-3	90-120min
3	Pons Van Dijk(2013)	34.23	50.35	17	0.005			Unrestricted	41-70	15months	1	60-70min
Closed-Eye Marching in Place
NO.	Study name	IG-M	IG-SD	IG-n	CG-M	CG-SD	CG-n
1	Cui(2022)	10.36	1.77	20	11.26	4.03	20
2	Zhang(2022)	22.51	3.21	23	21.21	4.26	23
NO.	Study name	Pre-M	Post-M	n	t
1	Chang(2020)	8.41	16.33	30	0.01
Win Pod-Area
NO.	Study name	IG-M	IG-SD	IG-n	CG-M	CG-SD	CG-n
1	Pang(2016)1	512.34	266.51	15	714.41	622.18	15
2	Pang(2016)2	737.22	607.52	15	759.63	934.25	15
3	Pang(2015)	1241.07	491.63	10	1358.21	588.59	10
4	Chen(2016)1	1921.54	398.69	15	1804.23	1196.52	15
5	Chen(2016)2	1491.02	574.96	15	1203.88	950.15	15
Win Pod-Avg.V
NO.	Study name	IG-M	IG-SD	IG-n	CG-M	CG-SD	CG-n
1	Pang(2016)1	8.81	2.04	15	8.95	3.07	15
2	Pang(2016)2	11.22	3.65	15	9.45	3.59	15
3	Pang(2015)	48.39	14.46	10	59.35	16.16	10
4	Chen(2016)1	68.5	12.93	15	59.15	24.42	15
5	Chen(2016)2	58.3	10.58	15	45.47	16.08	15
Win Pod-Length
NO.	Study name	IG-M	IG-SD	IG-n	CG-M	CG-SD	CG-n
1	Pang(2016)1	595.96	151.83	15	595.12	207.33	15
2	Pang(2016)2	711.51	264.63	15	631.63	224.99	15
3	Pang(2015)	530.34	159.6	10	652.29	178.12	10
4	Chen(2016)1	755.88	144.11	15	642.65	259.04	15
5	Chen(2016)2	641.68	118.84	15	490.54	171.46	15
Win Pod-Xdev
NO.	Study name	IG-M	IG-SD	IG-n	CG-M	CG-SD	CG-n
1	Pang(2016)1	4.27	1.2	15	5.34	2.09	15
2	Pang(2016)2	4.88	2.14	15	3.77	1.56	15
3	Pang(2015)	9.62	2.47	10	9.46	2.33	10
4	Chen(2016)1	9.78	1.68	15	8.21	2.31	15
5	Chen(2016)2	8.74	1.67	15	7.26	3.2	15
Win Pod-Xspeed
NO.	Study name	IG-M	IG-SD	IG-n	CG-M	CG-SD	CG-n
1	Pang(2016)1	5.92	1.51	15	6.27	1.89	15
2	Pang(2016)2	7.46	2.36	15	6.17	2.13	15
3	Pang(2015)	37.07	12.41	10	40.66	11.27	10
4	Chen(2016)1	44.75	7.75	15	33.24	12.71	15
5	Chen(2016)2	38.74	7.99	15	28.16	11.5	15
Win Pod-Ydev
NO.	Study name	IG-M	IG-SD	IG-n	CG-M	CG-SD	CG-n
1	Pang(2016)1	5.22	1.68	15	5.45	3.01	15
2	Pang(2016)2	5.59	3.02	15	6.25	4.85	15
3	Pang(2015)	9.73	3.2	10	10.44	3.16	10
4	Chen(2016)1	12.9	2.97	15	11.8	5.36	15
5	Chen(2016)2	12	3.02	15	9.47	4.05	15
Win Pod-Yspeed
NO.	Study name	IG-M	IG-SD	IG-n	CG-M	CG-SD	CG-n
1	Pang(2016)1	6.81	1.81	15	6.52	2.57	15
2	Pang(2016)2	8.57	3.32	15	7.21	3.08	15
3	Pang(2015)	30.76	8.95	10	42.7	13.63	10
4	Chen(2016)1	51.42	12.93	15	48.28	22.43	15
5	Chen(2016)2	43.04	9.79	15	34.8	13.98	15
