# Supplementary material for: Effects of Taekwondo intervention on balance ability: A meta-analysis and systematic review
Source: PLoS One. 2025 Feb 13;20(2):e0317844. doi: 10.1371/journal.pone.0317844 (PMC11825010; doi:10.1371/journal.pone.0317844)
Supplement: S2 Data — (XLS) [file pone.0317844.s002.xls]

## Sheet: Sheet1
Unique ID	Study ID		Cui(2022)
Domain	Signalling question			Response	Comments
Bias arising from the randomization process	1.1 Was the allocation sequence random?			Y	The article reports that the allocation was random, but it does not mention whether the allocation sequence was concealed prior to the assignment of interventions to participants.
	1.2 Was the allocation sequence concealed until participants were enrolled and assigned to interventions?			NI
	1.3 Did baseline differences between intervention groups suggest a problem with the randomization process?			N	The baseline differences between the intervention groups were not significant, indicating that there were no issues with the randomization process.
	Risk of bias judgement			Some concerns
Bias due to deviations from intended interventions	2.1.Were participants aware of their assigned intervention during the trial?			Y	This is a long-term intervention study, and it is not possible to conceal information from the participants and intervention implementers.
	2.2.Were carers and people delivering the interventions aware of participants' assigned intervention during the trial?			Y
	2.3. If Y/PY/NI to 2.1 or 2.2: Were there deviations from the intended intervention that arose because of the experimental context?			N	The experimental environment did not affect the implementation of the intervention.
	2.4 If Y/PY to 2.3: Were these deviations likely to have affected the outcome?			NA
	2.5. If Y/PY/NI to 2.4: Were these deviations from intended intervention balanced between groups?			NA
	2.6 Was an appropriate analysis used to estimate the effect of assignment to intervention?			Y	The study used appropriate analytical methods to estimate the intervention effects.
	2.7 If N/PN/NI to 2.6: Was there potential for a substantial impact (on the result) of the failure to analyse participants in the group to which they were randomized?			NA
	Risk of bias judgement			Low
Bias due to missing outcome data	3.1 Were data for this outcome available for all, or nearly all, participants randomized?			Y	The study reported data for all participants.
	3.2 If N/PN/NI to 3.1: Is there evidence that result was not biased by missing outcome data?			NA
	3.3 If N/PN to 3.2: Could missingness in the outcome depend on its true value?			NA
	3.4 If Y/PY/NI to 3.3: Is it likely that missingness in the outcome depended on its true value?			NA
	Risk of bias judgement			Low
Bias in measurement of the outcome	4.1 Was the method of measuring the outcome inappropriate?			N	The methods for measuring outcomes were appropriate.
	4.2 Could measurement or ascertainment of the outcome have differed between intervention groups?			N	The outcome measurement methods were the same between the intervention groups.
	4.3 Were outcome assessors aware of the intervention received by study participants?			Y	The outcome assessors were aware of the interventions administered to the participants.
	4.4 If Y/PY/NI to 4.3: Could assessment of the outcome have been influenced by knowledge of intervention received?			N	The outcome assessment was not influenced by this knowledge of the interventions.
	4.5 If Y/PY/NI to 4.4: Is it likely that assessment of the outcome was influenced by knowledge of intervention received?			NA
	Risk of bias judgement			Low
Bias in selection of the reported result	5.1 Were the data that produced this result analysed in accordance with a pre-specified analysis plan that was finalized before unblinded outcome data were available for analysis?			Y	The study was conducted as originally planned.
	5.2 ... multiple eligible outcome measurements (e.g. scales, definitions, time points) within the outcome domain?			N	No different measurement tools were used.
	5.3 ... multiple eligible analyses of the data?			N	No different analysis methods were used.
	Risk of bias judgement			Low
Overall bias	Risk of bias judgement			Some concerns
Unique ID	Study ID		Zhang2022）
Domain	Signalling question			Response	Comments
Bias arising from the randomization process	1.1 Was the allocation sequence random?			N	The study allocation did not use random methods. It was not reported whether the allocation sequence was concealed prior to assigning interventions to participants.
	1.2 Was the allocation sequence concealed until participants were enrolled and assigned to interventions?			NI
	1.3 Did baseline differences between intervention groups suggest a problem with the randomization process?			NI	The baseline differences between the intervention groups were not significant, indicating that there were no issues with the randomization process.
	Risk of bias judgement			Some concerns
Bias due to deviations from intended interventions	2.1.Were participants aware of their assigned intervention during the trial?			Y	This is a long-term intervention study, and it is not possible to conceal information from the participants and intervention implementers.
	2.2.Were carers and people delivering the interventions aware of participants' assigned intervention during the trial?			Y
	2.3. If Y/PY/NI to 2.1 or 2.2: Were there deviations from the intended intervention that arose because of the experimental context?			N	The experimental environment did not affect the implementation of the intervention.
	2.4 If Y/PY to 2.3: Were these deviations likely to have affected the outcome?			NA
	2.5. If Y/PY/NI to 2.4: Were these deviations from intended intervention balanced between groups?			NA
	2.6 Was an appropriate analysis used to estimate the effect of assignment to intervention?			Y	The study used appropriate analytical methods to estimate the intervention effects.
	2.7 If N/PN/NI to 2.6: Was there potential for a substantial impact (on the result) of the failure to analyse participants in the group to which they were randomized?			NA
	Risk of bias judgement			Low
Bias due to missing outcome data	3.1 Were data for this outcome available for all, or nearly all, participants randomized?			Y	The study reported data for all participants.
	3.2 If N/PN/NI to 3.1: Is there evidence that result was not biased by missing outcome data?			NA
	3.3 If N/PN to 3.2: Could missingness in the outcome depend on its true value?			NA
	3.4 If Y/PY/NI to 3.3: Is it likely that missingness in the outcome depended on its true value?			NA
	Risk of bias judgement			Low
Bias in measurement of the outcome	4.1 Was the method of measuring the outcome inappropriate?			N	The methods for measuring outcomes were appropriate.
	4.2 Could measurement or ascertainment of the outcome have differed between intervention groups?			N	The outcome measurement methods were the same between the intervention groups.
	4.3 Were outcome assessors aware of the intervention received by study participants?			Y	The outcome assessors were aware of the interventions administered to the participants.
	4.4 If Y/PY/NI to 4.3: Could assessment of the outcome have been influenced by knowledge of intervention received?			N	The outcome assessment was not influenced by this knowledge of the interventions.
	4.5 If Y/PY/NI to 4.4: Is it likely that assessment of the outcome was influenced by knowledge of intervention received?			NA
	Risk of bias judgement			Low
Bias in selection of the reported result	5.1 Were the data that produced this result analysed in accordance with a pre-specified analysis plan that was finalized before unblinded outcome data were available for analysis?			Y	The study was conducted as originally planned.
	5.2 ... multiple eligible outcome measurements (e.g. scales, definitions, time points) within the outcome domain?			N	No different measurement tools were used.
	5.3 ... multiple eligible analyses of the data?			N	No different analysis methods were used.
	Risk of bias judgement			Low
Overall bias	Risk of bias judgement			Some concerns
Unique ID	Study ID		Huang(2020)
Domain	Signalling question			Response	Comments
Bias arising from the randomization process	1.1 Was the allocation sequence random?			NI	The random allocation of participants was performed using computer-generated numbers, which were put in opaque envelopes and were drawn by participants. The randomization status was undisclosed to the principal investigator and outcome assessors.
	1.2 Was the allocation sequence concealed until participants were enrolled and assigned to interventions?			NI
	1.3 Did baseline differences between intervention groups suggest a problem with the randomization process?			N	The baseline differences between the intervention groups were not significant, indicating that there were no issues with the randomization process.
	Risk of bias judgement			Some concerns
Bias due to deviations from intended interventions	2.1.Were participants aware of their assigned intervention during the trial?			Y	This is a long-term intervention study, and it is not possible to conceal information from the participants and intervention implementers.
	2.2.Were carers and people delivering the interventions aware of participants' assigned intervention during the trial?			Y
	2.3. If Y/PY/NI to 2.1 or 2.2: Were there deviations from the intended intervention that arose because of the experimental context?			N	The experimental environment did not affect the implementation of the intervention.
	2.4 If Y/PY to 2.3: Were these deviations likely to have affected the outcome?			NA
	2.5. If Y/PY/NI to 2.4: Were these deviations from intended intervention balanced between groups?			NA
	2.6 Was an appropriate analysis used to estimate the effect of assignment to intervention?			Y	The study used appropriate analytical methods to estimate the intervention effects.
	2.7 If N/PN/NI to 2.6: Was there potential for a substantial impact (on the result) of the failure to analyse participants in the group to which they were randomized?			NA
	Risk of bias judgement			Low
Bias due to missing outcome data	3.1 Were data for this outcome available for all, or nearly all, participants randomized?			Y	The study reported data for all participants.
	3.2 If N/PN/NI to 3.1: Is there evidence that result was not biased by missing outcome data?			NA
	3.3 If N/PN to 3.2: Could missingness in the outcome depend on its true value?			NA
	3.4 If Y/PY/NI to 3.3: Is it likely that missingness in the outcome depended on its true value?			NA
	Risk of bias judgement			Low
Bias in measurement of the outcome	4.1 Was the method of measuring the outcome inappropriate?			N	The methods for measuring outcomes were appropriate.
	4.2 Could measurement or ascertainment of the outcome have differed between intervention groups?			N	he outcome measurement methods were the same between the intervention groups.
	4.3 Were outcome assessors aware of the intervention received by study participants?			Y	he outcome assessors were aware of the interventions administered to the participants.
	4.4 If Y/PY/NI to 4.3: Could assessment of the outcome have been influenced by knowledge of intervention received?			N	The outcome assessment was not influenced by this knowledge of the interventions.
	4.5 If Y/PY/NI to 4.4: Is it likely that assessment of the outcome was influenced by knowledge of intervention received?			NA
	Risk of bias judgement			Low
Bias in selection of the reported result	5.1 Were the data that produced this result analysed in accordance with a pre-specified analysis plan that was finalized before unblinded outcome data were available for analysis?			Y	The study was conducted as originally planned.
	5.2 ... multiple eligible outcome measurements (e.g. scales, definitions, time points) within the outcome domain?			N	No different measurement tools were used.
	5.3 ... multiple eligible analyses of the data?			N	No different analysis methods were used.
	Risk of bias judgement			Low
Overall bias	Risk of bias judgement			Some concerns
Unique ID	Study ID		Fu(2014)
Domain	Signalling question			Response	Comments
Bias arising from the randomization process	1.1 Was the allocation sequence random?			Y	The article reports that the allocation was random, but it does not mention whether the allocation sequence was concealed prior to the assignment of interventions to participants.
	1.2 Was the allocation sequence concealed until participants were enrolled and assigned to interventions?			NI
	1.3 Did baseline differences between intervention groups suggest a problem with the randomization process?			N	The baseline differences between the intervention groups were not significant, indicating that there were no issues with the randomization process.
	Risk of bias judgement			Some concerns
Bias due to deviations from intended interventions	2.1.Were participants aware of their assigned intervention during the trial?			Y	This is a long-term intervention study, and it is not possible to conceal information from the participants and intervention implementers.
	2.2.Were carers and people delivering the interventions aware of participants' assigned intervention during the trial?			Y
	2.3. If Y/PY/NI to 2.1 or 2.2: Were there deviations from the intended intervention that arose because of the experimental context?			N	The experimental environment did not affect the implementation of the intervention.
	2.4 If Y/PY to 2.3: Were these deviations likely to have affected the outcome?			NA
	2.5. If Y/PY/NI to 2.4: Were these deviations from intended intervention balanced between groups?			NA
	2.6 Was an appropriate analysis used to estimate the effect of assignment to intervention?			Y	The study used appropriate analytical methods to estimate the intervention effects.
	2.7 If N/PN/NI to 2.6: Was there potential for a substantial impact (on the result) of the failure to analyse participants in the group to which they were randomized?			NA
	Risk of bias judgement			Low
Bias due to missing outcome data	3.1 Were data for this outcome available for all, or nearly all, participants randomized?			Y	The study reported data for all participants.
	3.2 If N/PN/NI to 3.1: Is there evidence that result was not biased by missing outcome data?			NA
	3.3 If N/PN to 3.2: Could missingness in the outcome depend on its true value?			NA
	3.4 If Y/PY/NI to 3.3: Is it likely that missingness in the outcome depended on its true value?			NA
	Risk of bias judgement			Low
Bias in measurement of the outcome	4.1 Was the method of measuring the outcome inappropriate?			N	The methods for measuring outcomes were appropriate.
	4.2 Could measurement or ascertainment of the outcome have differed between intervention groups?			N	The outcome measurement methods were the same between the intervention groups.
	4.3 Were outcome assessors aware of the intervention received by study participants?			Y	The outcome assessors were aware of the interventions administered to the participants.
	4.4 If Y/PY/NI to 4.3: Could assessment of the outcome have been influenced by knowledge of intervention received?			N	The outcome assessment was not influenced by this knowledge of the interventions.
	4.5 If Y/PY/NI to 4.4: Is it likely that assessment of the outcome was influenced by knowledge of intervention received?			NA
	Risk of bias judgement			Low
Bias in selection of the reported result	5.1 Were the data that produced this result analysed in accordance with a pre-specified analysis plan that was finalized before unblinded outcome data were available for analysis?			Y	The study was conducted as originally planned.
	5.2 ... multiple eligible outcome measurements (e.g. scales, definitions, time points) within the outcome domain?			N	No different measurement tools were used.
	5.3 ... multiple eligible analyses of the data?			N	No different analysis methods were used.
	Risk of bias judgement			Low
Overall bias	Risk of bias judgement			Some concerns
Unique ID	Study ID		Li(2020)
Domain	Signalling question			Response	Comments
Bias arising from the randomization process	1.1 Was the allocation sequence random?			NI	The study did not report whether the allocation sequence was random, nor did it report whether the allocation sequence was concealed prior to assigning interventions to participants.
	1.2 Was the allocation sequence concealed until participants were enrolled and assigned to interventions?			NI
	1.3 Did baseline differences between intervention groups suggest a problem with the randomization process?			N	The baseline differences between the intervention groups were not significant, indicating that there were no issues with the randomization process.
	Risk of bias judgement			Some concerns
Bias due to deviations from intended interventions	2.1.Were participants aware of their assigned intervention during the trial?			Y	This is a long-term intervention study, and it is not possible to conceal information from the participants and intervention implementers.
	2.2.Were carers and people delivering the interventions aware of participants' assigned intervention during the trial?			Y
	2.3. If Y/PY/NI to 2.1 or 2.2: Were there deviations from the intended intervention that arose because of the experimental context?			N	The experimental environment did not affect the implementation of the intervention.
	2.4 If Y/PY to 2.3: Were these deviations likely to have affected the outcome?			NA
	2.5. If Y/PY/NI to 2.4: Were these deviations from intended intervention balanced between groups?			NA
	2.6 Was an appropriate analysis used to estimate the effect of assignment to intervention?			Y	The study used appropriate analytical methods to estimate the intervention effects.
	2.7 If N/PN/NI to 2.6: Was there potential for a substantial impact (on the result) of the failure to analyse participants in the group to which they were randomized?			NA
	Risk of bias judgement			Low
Bias due to missing outcome data	3.1 Were data for this outcome available for all, or nearly all, participants randomized?			Y	The study reported data for all participants.
	3.2 If N/PN/NI to 3.1: Is there evidence that result was not biased by missing outcome data?			NA
	3.3 If N/PN to 3.2: Could missingness in the outcome depend on its true value?			NA
	3.4 If Y/PY/NI to 3.3: Is it likely that missingness in the outcome depended on its true value?			NA
	Risk of bias judgement			Low
Bias in measurement of the outcome	4.1 Was the method of measuring the outcome inappropriate?			N	The methods for measuring outcomes were appropriate.
	4.2 Could measurement or ascertainment of the outcome have differed between intervention groups?			N	The outcome measurement methods were the same between the intervention groups.
	4.3 Were outcome assessors aware of the intervention received by study participants?			Y	The outcome assessors were aware of the interventions administered to the participants.
	4.4 If Y/PY/NI to 4.3: Could assessment of the outcome have been influenced by knowledge of intervention received?			N	The outcome assessment was not influenced by this knowledge of the interventions.
	4.5 If Y/PY/NI to 4.4: Is it likely that assessment of the outcome was influenced by knowledge of intervention received?			NA
	Risk of bias judgement			Low
Bias in selection of the reported result	5.1 Were the data that produced this result analysed in accordance with a pre-specified analysis plan that was finalized before unblinded outcome data were available for analysis?			Y	The study was conducted as originally planned.
	5.2 ... multiple eligible outcome measurements (e.g. scales, definitions, time points) within the outcome domain?			N	No different measurement tools were used.
	5.3 ... multiple eligible analyses of the data?			N	No different analysis methods were used.
	Risk of bias judgement			Low
Overall bias	Risk of bias judgement			Some concerns
Unique ID	Study ID		Shin(2008)
Domain	Signalling question			Response	Comments
Bias arising from the randomization process	1.1 Was the allocation sequence random?			Y	Based on the cluster randomized trial design, fixed three clusters per arm (9 geographic areas/3 arms) were determined in advance.
	1.2 Was the allocation sequence concealed until participants were enrolled and assigned to interventions?			NI
	1.3 Did baseline differences between intervention groups suggest a problem with the randomization process?			Y	The baseline differences in the intervention groups suggest that the disparities may be too large, indicating potential issues with the random sampling process and allocation procedure.
	Risk of bias judgement			High
Bias due to deviations from intended interventions	2.1.Were participants aware of their assigned intervention during the trial?			Y	This is a long-term intervention study, and it is not possible to conceal information from the participants and intervention implementers.
	2.2.Were carers and people delivering the interventions aware of participants' assigned intervention during the trial?			Y
	2.3. If Y/PY/NI to 2.1 or 2.2: Were there deviations from the intended intervention that arose because of the experimental context?			N	The experimental environment did not affect the implementation of the intervention.
	2.4 If Y/PY to 2.3: Were these deviations likely to have affected the outcome?			NA
	2.5. If Y/PY/NI to 2.4: Were these deviations from intended intervention balanced between groups?			NA
	2.6 Was an appropriate analysis used to estimate the effect of assignment to intervention?			Y	The study used appropriate analytical methods to estimate the intervention effects.
	2.7 If N/PN/NI to 2.6: Was there potential for a substantial impact (on the result) of the failure to analyse participants in the group to which they were randomized?			NA
	Risk of bias judgement			Low
Bias due to missing outcome data	3.1 Were data for this outcome available for all, or nearly all, participants randomized?			Y	The study reported data for all participants.
	3.2 If N/PN/NI to 3.1: Is there evidence that result was not biased by missing outcome data?			NA
	3.3 If N/PN to 3.2: Could missingness in the outcome depend on its true value?			NA
	3.4 If Y/PY/NI to 3.3: Is it likely that missingness in the outcome depended on its true value?			NA
	Risk of bias judgement			Low
Bias in measurement of the outcome	4.1 Was the method of measuring the outcome inappropriate?			N	The methods for measuring outcomes were appropriate.
	4.2 Could measurement or ascertainment of the outcome have differed between intervention groups?			N	The outcome measurement methods were the same between the intervention groups.
	4.3 Were outcome assessors aware of the intervention received by study participants?			Y	The outcome assessors were aware of the interventions administered to the participants.
	4.4 If Y/PY/NI to 4.3: Could assessment of the outcome have been influenced by knowledge of intervention received?			N	The outcome assessment was not influenced by this knowledge of the interventions.
	4.5 If Y/PY/NI to 4.4: Is it likely that assessment of the outcome was influenced by knowledge of intervention received?			NA
	Risk of bias judgement			Low
Bias in selection of the reported result	5.1 Were the data that produced this result analysed in accordance with a pre-specified analysis plan that was finalized before unblinded outcome data were available for analysis?			Y	The study was conducted as originally planned.
	5.2 ... multiple eligible outcome measurements (e.g. scales, definitions, time points) within the outcome domain?			N	No different measurement tools were used.
	5.3 ... multiple eligible analyses of the data?			N	No different analysis methods were used.
	Risk of bias judgement			Low
Overall bias	Risk of bias judgement			High
Unique ID	Study ID		Lee(2017)
Domain	Signalling question			Response	Comments
Bias arising from the randomization process	1.1 Was the allocation sequence random?			N	Seventy (70) patients were enrolled in this study, and none of them regularly participated in an exercise program. Of these, 36 patients showed interest in participating in a 12-month TCC training program.
	1.2 Was the allocation sequence concealed until participants were enrolled and assigned to interventions?			N
	1.3 Did baseline differences between intervention groups suggest a problem with the randomization process?			N	The baseline differences between the intervention groups were not significant, indicating that there were no issues with the randomization process.
	Risk of bias judgement			High
Bias due to deviations from intended interventions	2.1.Were participants aware of their assigned intervention during the trial?			Y	This is a long-term intervention study, and it is not possible to conceal information from the participants and intervention implementers.
	2.2.Were carers and people delivering the interventions aware of participants' assigned intervention during the trial?			Y
	2.3. If Y/PY/NI to 2.1 or 2.2: Were there deviations from the intended intervention that arose because of the experimental context?			N	The experimental environment did not affect the implementation of the intervention.
	2.4 If Y/PY to 2.3: Were these deviations likely to have affected the outcome?			NA
	2.5. If Y/PY/NI to 2.4: Were these deviations from intended intervention balanced between groups?			NA
	2.6 Was an appropriate analysis used to estimate the effect of assignment to intervention?			Y	The study used appropriate analytical methods to estimate the intervention effects.
	2.7 If N/PN/NI to 2.6: Was there potential for a substantial impact (on the result) of the failure to analyse participants in the group to which they were randomized?			NA
	Risk of bias judgement			Low
Bias due to missing outcome data	3.1 Were data for this outcome available for all, or nearly all, participants randomized?			Y	The study reported data for all participants.
	3.2 If N/PN/NI to 3.1: Is there evidence that result was not biased by missing outcome data?			NA
	3.3 If N/PN to 3.2: Could missingness in the outcome depend on its true value?			NA
	3.4 If Y/PY/NI to 3.3: Is it likely that missingness in the outcome depended on its true value?			NA
	Risk of bias judgement			Low
Bias in measurement of the outcome	4.1 Was the method of measuring the outcome inappropriate?			N	The methods for measuring outcomes were appropriate.
	4.2 Could measurement or ascertainment of the outcome have differed between intervention groups?			N	The outcome measurement methods were the same between the intervention groups.
	4.3 Were outcome assessors aware of the intervention received by study participants?			Y	The outcome assessors were aware of the interventions administered to the participants.
	4.4 If Y/PY/NI to 4.3: Could assessment of the outcome have been influenced by knowledge of intervention received?			N	The outcome assessment was not influenced by this knowledge of the interventions.
	4.5 If Y/PY/NI to 4.4: Is it likely that assessment of the outcome was influenced by knowledge of intervention received?			NA
	Risk of bias judgement			Low
Bias in selection of the reported result	5.1 Were the data that produced this result analysed in accordance with a pre-specified analysis plan that was finalized before unblinded outcome data were available for analysis?			Y	The study was conducted as originally planned.
	5.2 ... multiple eligible outcome measurements (e.g. scales, definitions, time points) within the outcome domain?			N	No different measurement tools were used.
	5.3 ... multiple eligible analyses of the data?			N	No different analysis methods were used.
	Risk of bias judgement			Low
Overall bias	Risk of bias judgement			High
Unique ID	Study ID		Lee(2014)
Domain	Signalling question			Response	Comments
Bias arising from the randomization process	1.1 Was the allocation sequence random?			Y	The article reports that the allocation was random, but it does not mention whether the allocation sequence was concealed prior to the assignment of interventions to participants.
	1.2 Was the allocation sequence concealed until participants were enrolled and assigned to interventions?			NI
	1.3 Did baseline differences between intervention groups suggest a problem with the randomization process?			N	The baseline differences between the intervention groups were not significant, indicating that there were no issues with the randomization process.
	Risk of bias judgement			Some concerns
Bias due to deviations from intended interventions	2.1.Were participants aware of their assigned intervention during the trial?			Y	This is a long-term intervention study, and it is not possible to conceal information from the participants and intervention implementers.
	2.2.Were carers and people delivering the interventions aware of participants' assigned intervention during the trial?			Y
	2.3. If Y/PY/NI to 2.1 or 2.2: Were there deviations from the intended intervention that arose because of the experimental context?			N	The experimental environment did not affect the implementation of the intervention.
	2.4 If Y/PY to 2.3: Were these deviations likely to have affected the outcome?			NA
	2.5. If Y/PY/NI to 2.4: Were these deviations from intended intervention balanced between groups?			NA
	2.6 Was an appropriate analysis used to estimate the effect of assignment to intervention?			Y	The study used appropriate analytical methods to estimate the intervention effects.
	2.7 If N/PN/NI to 2.6: Was there potential for a substantial impact (on the result) of the failure to analyse participants in the group to which they were randomized?			NA
	Risk of bias judgement			Low
Bias due to missing outcome data	3.1 Were data for this outcome available for all, or nearly all, participants randomized?			Y	The study reported data for all participants.
	3.2 If N/PN/NI to 3.1: Is there evidence that result was not biased by missing outcome data?			NA
	3.3 If N/PN to 3.2: Could missingness in the outcome depend on its true value?			NA
	3.4 If Y/PY/NI to 3.3: Is it likely that missingness in the outcome depended on its true value?			NA
	Risk of bias judgement			Low
Bias in measurement of the outcome	4.1 Was the method of measuring the outcome inappropriate?			N	The methods for measuring outcomes were appropriate.
	4.2 Could measurement or ascertainment of the outcome have differed between intervention groups?			N	The outcome measurement methods were the same between the intervention groups.
	4.3 Were outcome assessors aware of the intervention received by study participants?			Y	The outcome assessors were aware of the interventions administered to the participants.
	4.4 If Y/PY/NI to 4.3: Could assessment of the outcome have been influenced by knowledge of intervention received?			N	The outcome assessment was not influenced by this knowledge of the interventions.
	4.5 If Y/PY/NI to 4.4: Is it likely that assessment of the outcome was influenced by knowledge of intervention received?			NA
	Risk of bias judgement			Low
Bias in selection of the reported result	5.1 Were the data that produced this result analysed in accordance with a pre-specified analysis plan that was finalized before unblinded outcome data were available for analysis?			Y	The study was conducted as originally planned.
	5.2 ... multiple eligible outcome measurements (e.g. scales, definitions, time points) within the outcome domain?			N	No different measurement tools were used.
	5.3 ... multiple eligible analyses of the data?			N	No different analysis methods were used.
	Risk of bias judgement			Low
Overall bias	Risk of bias judgement			Some concerns
Unique ID	Study ID		Jung(2014)
Domain	Signalling question			Response	Comments
Bias arising from the randomization process	1.1 Was the allocation sequence random?			Y	The article reports that the allocation was random, but it does not mention whether the allocation sequence was concealed prior to the assignment of interventions to participants.
	1.2 Was the allocation sequence concealed until participants were enrolled and assigned to interventions?			NI
	1.3 Did baseline differences between intervention groups suggest a problem with the randomization process?			N	The baseline differences between the intervention groups were not significant, indicating that there were no issues with the randomization process.
	Risk of bias judgement			Some concerns
Bias due to deviations from intended interventions	2.1.Were participants aware of their assigned intervention during the trial?			Y	This is a long-term intervention study, and it is not possible to conceal information from the participants and intervention implementers.
	2.2.Were carers and people delivering the interventions aware of participants' assigned intervention during the trial?			Y
	2.3. If Y/PY/NI to 2.1 or 2.2: Were there deviations from the intended intervention that arose because of the experimental context?			N	The experimental environment did not affect the implementation of the intervention.
	2.4 If Y/PY to 2.3: Were these deviations likely to have affected the outcome?			NA
	2.5. If Y/PY/NI to 2.4: Were these deviations from intended intervention balanced between groups?			NA
	2.6 Was an appropriate analysis used to estimate the effect of assignment to intervention?			Y	The study used appropriate analytical methods to estimate the intervention effects.
	2.7 If N/PN/NI to 2.6: Was there potential for a substantial impact (on the result) of the failure to analyse participants in the group to which they were randomized?			NA
	Risk of bias judgement			Low
Bias due to missing outcome data	3.1 Were data for this outcome available for all, or nearly all, participants randomized?			Y	The study reported data for all participants.
	3.2 If N/PN/NI to 3.1: Is there evidence that result was not biased by missing outcome data?			NA
	3.3 If N/PN to 3.2: Could missingness in the outcome depend on its true value?			NA
	3.4 If Y/PY/NI to 3.3: Is it likely that missingness in the outcome depended on its true value?			NA
	Risk of bias judgement			Low
Bias in measurement of the outcome	4.1 Was the method of measuring the outcome inappropriate?			N	The methods for measuring outcomes were appropriate.
	4.2 Could measurement or ascertainment of the outcome have differed between intervention groups?			N	The outcome measurement methods were the same between the intervention groups.
	4.3 Were outcome assessors aware of the intervention received by study participants?			Y	The outcome assessors were aware of the interventions administered to the participants.
	4.4 If Y/PY/NI to 4.3: Could assessment of the outcome have been influenced by knowledge of intervention received?			N	The outcome assessment was not influenced by this knowledge of the interventions.
	4.5 If Y/PY/NI to 4.4: Is it likely that assessment of the outcome was influenced by knowledge of intervention received?			NA
	Risk of bias judgement			Low
Bias in selection of the reported result	5.1 Were the data that produced this result analysed in accordance with a pre-specified analysis plan that was finalized before unblinded outcome data were available for analysis?			Y	The study was conducted as originally planned.
	5.2 ... multiple eligible outcome measurements (e.g. scales, definitions, time points) within the outcome domain?			N	No different measurement tools were used.
	5.3 ... multiple eligible analyses of the data?			N	No different analysis methods were used.
	Risk of bias judgement			Low
Overall bias	Risk of bias judgement			Some concerns
Unique ID	Study ID		Kim(2008)
Domain	Signalling question			Response	Comments
Bias arising from the randomization process	1.1 Was the allocation sequence random?			N	The study allocation did not use random methods. It was not reported whether the allocation sequence was concealed prior to assigning interventions to participants.
	1.2 Was the allocation sequence concealed until participants were enrolled and assigned to interventions?			N
	1.3 Did baseline differences between intervention groups suggest a problem with the randomization process?			N	The baseline differences between the intervention groups were not significant, indicating that there were no issues with the randomization process.
	Risk of bias judgement			High
Bias due to deviations from intended interventions	2.1.Were participants aware of their assigned intervention during the trial?			Y	This is a long-term intervention study, and it is not possible to conceal information from the participants and intervention implementers.
	2.2.Were carers and people delivering the interventions aware of participants' assigned intervention during the trial?			Y
	2.3. If Y/PY/NI to 2.1 or 2.2: Were there deviations from the intended intervention that arose because of the experimental context?			N	The experimental environment did not affect the implementation of the intervention.
	2.4 If Y/PY to 2.3: Were these deviations likely to have affected the outcome?			NA
	2.5. If Y/PY/NI to 2.4: Were these deviations from intended intervention balanced between groups?			NA
	2.6 Was an appropriate analysis used to estimate the effect of assignment to intervention?			Y	The study used appropriate analytical methods to estimate the intervention effects.
	2.7 If N/PN/NI to 2.6: Was there potential for a substantial impact (on the result) of the failure to analyse participants in the group to which they were randomized?			NA
	Risk of bias judgement			Low
Bias due to missing outcome data	3.1 Were data for this outcome available for all, or nearly all, participants randomized?			Y	The study reported data for all participants.
	3.2 If N/PN/NI to 3.1: Is there evidence that result was not biased by missing outcome data?			NA
	3.3 If N/PN to 3.2: Could missingness in the outcome depend on its true value?			NA
	3.4 If Y/PY/NI to 3.3: Is it likely that missingness in the outcome depended on its true value?			NA
	Risk of bias judgement			Low
Bias in measurement of the outcome	4.1 Was the method of measuring the outcome inappropriate?			N	The methods for measuring outcomes were appropriate.
	4.2 Could measurement or ascertainment of the outcome have differed between intervention groups?			N	The outcome measurement methods were the same between the intervention groups.
	4.3 Were outcome assessors aware of the intervention received by study participants?			Y	The outcome assessors were aware of the interventions administered to the participants.
	4.4 If Y/PY/NI to 4.3: Could assessment of the outcome have been influenced by knowledge of intervention received?			N	The outcome assessment was not influenced by this knowledge of the interventions.
	4.5 If Y/PY/NI to 4.4: Is it likely that assessment of the outcome was influenced by knowledge of intervention received?			NA
	Risk of bias judgement			Low
Bias in selection of the reported result	5.1 Were the data that produced this result analysed in accordance with a pre-specified analysis plan that was finalized before unblinded outcome data were available for analysis?			Y	The study was conducted as originally planned.
	5.2 ... multiple eligible outcome measurements (e.g. scales, definitions, time points) within the outcome domain?			N	No different measurement tools were used.
	5.3 ... multiple eligible analyses of the data?			N	No different analysis methods were used.
	Risk of bias judgement			Low
Overall bias	Risk of bias judgement			High
Unique ID	Study ID		Yoon(2009)
Domain	Signalling question			Response	Comments
Bias arising from the randomization process	1.1 Was the allocation sequence random?			N	The study allocation did not use random methods. It was not reported whether the allocation sequence was concealed prior to assigning interventions to participants.
	1.2 Was the allocation sequence concealed until participants were enrolled and assigned to interventions?			N
	1.3 Did baseline differences between intervention groups suggest a problem with the randomization process?			N	The baseline differences between the intervention groups were not significant, indicating that there were no issues with the randomization process.
	Risk of bias judgement			High
Bias due to deviations from intended interventions	2.1.Were participants aware of their assigned intervention during the trial?			Y	This is a long-term intervention study, and it is not possible to conceal information from the participants and intervention implementers.
	2.2.Were carers and people delivering the interventions aware of participants' assigned intervention during the trial?			Y
	2.3. If Y/PY/NI to 2.1 or 2.2: Were there deviations from the intended intervention that arose because of the experimental context?			N	The experimental environment did not affect the implementation of the intervention.
	2.4 If Y/PY to 2.3: Were these deviations likely to have affected the outcome?			NA
	2.5. If Y/PY/NI to 2.4: Were these deviations from intended intervention balanced between groups?			NA
	2.6 Was an appropriate analysis used to estimate the effect of assignment to intervention?			Y	The study used appropriate analytical methods to estimate the intervention effects.
	2.7 If N/PN/NI to 2.6: Was there potential for a substantial impact (on the result) of the failure to analyse participants in the group to which they were randomized?			NA
	Risk of bias judgement			Low
Bias due to missing outcome data	3.1 Were data for this outcome available for all, or nearly all, participants randomized?			Y	The study reported data for all participants.
	3.2 If N/PN/NI to 3.1: Is there evidence that result was not biased by missing outcome data?			NA
	3.3 If N/PN to 3.2: Could missingness in the outcome depend on its true value?			NA
	3.4 If Y/PY/NI to 3.3: Is it likely that missingness in the outcome depended on its true value?			NA
	Risk of bias judgement			Low
Bias in measurement of the outcome	4.1 Was the method of measuring the outcome inappropriate?			N	The methods for measuring outcomes were appropriate.
	4.2 Could measurement or ascertainment of the outcome have differed between intervention groups?			N	The outcome measurement methods were the same between the intervention groups.
	4.3 Were outcome assessors aware of the intervention received by study participants?			Y	The outcome assessors were aware of the interventions administered to the participants.
	4.4 If Y/PY/NI to 4.3: Could assessment of the outcome have been influenced by knowledge of intervention received?			N	The outcome assessment was not influenced by this knowledge of the interventions.
	4.5 If Y/PY/NI to 4.4: Is it likely that assessment of the outcome was influenced by knowledge of intervention received?			NA
	Risk of bias judgement			Low
Bias in selection of the reported result	5.1 Were the data that produced this result analysed in accordance with a pre-specified analysis plan that was finalized before unblinded outcome data were available for analysis?			Y	The study was conducted as originally planned.
	5.2 ... multiple eligible outcome measurements (e.g. scales, definitions, time points) within the outcome domain?			N	No different measurement tools were used.
	5.3 ... multiple eligible analyses of the data?			N	No different analysis methods were used.
	Risk of bias judgement			Low
Overall bias	Risk of bias judgement			High
Unique ID	Study ID		Kim(2024)
Domain	Signalling question			Response	Comments
Bias arising from the randomization process	1.1 Was the allocation sequence random?			Y	The study reported the use of a random allocation method and also indicated that the allocation sequence was concealed prior to assigning interventions to participants.
	1.2 Was the allocation sequence concealed until participants were enrolled and assigned to interventions?			Y
	1.3 Did baseline differences between intervention groups suggest a problem with the randomization process?			N	The baseline differences between the intervention groups were not significant, indicating that there were no issues with the randomization process.
	Risk of bias judgement			Low
Bias due to deviations from intended interventions	2.1.Were participants aware of their assigned intervention during the trial?			Y	This is a long-term intervention study, and it is not possible to conceal information from the participants and intervention implementers.
	2.2.Were carers and people delivering the interventions aware of participants' assigned intervention during the trial?			Y
	2.3. If Y/PY/NI to 2.1 or 2.2: Were there deviations from the intended intervention that arose because of the experimental context?			N	The experimental environment did not affect the implementation of the intervention.
	2.4 If Y/PY to 2.3: Were these deviations likely to have affected the outcome?			NA
	2.5. If Y/PY/NI to 2.4: Were these deviations from intended intervention balanced between groups?			NA
	2.6 Was an appropriate analysis used to estimate the effect of assignment to intervention?			Y	The study used appropriate analytical methods to estimate the intervention effects.
	2.7 If N/PN/NI to 2.6: Was there potential for a substantial impact (on the result) of the failure to analyse participants in the group to which they were randomized?			NA
	Risk of bias judgement			Low
Bias due to missing outcome data	3.1 Were data for this outcome available for all, or nearly all, participants randomized?			Y	The study reported data for all participants.
	3.2 If N/PN/NI to 3.1: Is there evidence that result was not biased by missing outcome data?			NA
	3.3 If N/PN to 3.2: Could missingness in the outcome depend on its true value?			NA
	3.4 If Y/PY/NI to 3.3: Is it likely that missingness in the outcome depended on its true value?			NA
	Risk of bias judgement			Low
Bias in measurement of the outcome	4.1 Was the method of measuring the outcome inappropriate?			N	The methods for measuring outcomes were appropriate.
	4.2 Could measurement or ascertainment of the outcome have differed between intervention groups?			N	The outcome measurement methods were the same between the intervention groups.
	4.3 Were outcome assessors aware of the intervention received by study participants?			Y	The outcome assessors were aware of the interventions administered to the participants.
	4.4 If Y/PY/NI to 4.3: Could assessment of the outcome have been influenced by knowledge of intervention received?			N	The outcome assessment was not influenced by this knowledge of the interventions.
	4.5 If Y/PY/NI to 4.4: Is it likely that assessment of the outcome was influenced by knowledge of intervention received?			NA
	Risk of bias judgement			Low
Bias in selection of the reported result	5.1 Were the data that produced this result analysed in accordance with a pre-specified analysis plan that was finalized before unblinded outcome data were available for analysis?			Y	The study was conducted as originally planned.
	5.2 ... multiple eligible outcome measurements (e.g. scales, definitions, time points) within the outcome domain?			N	No different measurement tools were used.
	5.3 ... multiple eligible analyses of the data?			N	No different analysis methods were used.
	Risk of bias judgement			Low
Overall bias	Risk of bias judgement			Low
